# Supplementary material for: Genome-wide analysis of macrosatellite repeat copy number variation in worldwide populations: evidence for differences and commonalities in size distributions and size restrictions
Source: BMC Genomics. 2013 Mar 4;14:143. doi: 10.1186/1471-2164-14-143 (PMC3599962; doi:10.1186/1471-2164-14-143)
Supplement: Additional file 1 — Observed repeat sizes for all MSRs. Additional file containing tables with repeat sizes obtained in this study for every individual for every MSR separately. The file is in .xls format. [file 1471-2164-14-143-S1.xls]

## Sheet: Info additional file 3
Additional file 3
Observed repeat sizes for all MSRs
Relative: FA = father, CH = child, MO = mother
Family = HapMap family number
Array (a), array (b), etc. = repeat arrays of the MSR observed in an individual
NA = not available

## Sheet: RS447
Repeat sizes in units for RS447
CEU panel
Lab ID	HapMap ID	Gender	Relative	Family	array (a)	array (b)	array (c)	array (d)	Remarks
101	GM12891	M	FA	1463	29	68
102	GM12878	F	CH	1463	29	64
103	GM12892	F	MO	1463	64	74
104	GM12872	M	FA	1459	25	68
105	GM12864	M	CH	1459	28	68
106	GM12873	F	MO	1459	28	61
107	GM12874	M	FA	1459	45	90
108	GM12865	F	CH	1459	29	45
109	GM12875	F	MO	1459	29	66
110	GM12812	M	FA	1454	64	70
111	GM12801	M	CH	1454	63	68
112	GM12813	F	MO	1454	45	63
113	GM12814	M	FA	1454	69	72
114	GM12802	F	CH	1454	44	69
115	GM12815	F	MO	1454	29	44
116	GM12760	M	FA	1447	52	67
117	GM12752	M	CH	1447	52	89
118	GM12761	F	MO	1447	42	89
119	GM12762	M	FA	1447	30	46
120	GM12753	F	CH	1447	46	69
121	GM12763	F	MO	1447	34	69
122	GM12750	M	FA	1444	20	71
123	GM12740	F	CH	1444	20	73
124	GM12751	F	MO	1444	45	73
125	GM12003	M	FA	1420	58	74
126	GM10838	M	CH	1420	28	58
127	GM12004	F	MO	1420	28	29
128	GM12005	M	FA	1420	26	79
129	GM10839	F	CH	1420	69	79
130	GM12006	F	MO	1420	27	69
131	GM12248	M	FA	1416	76	96
132	GM10835	M	CH	1416	25	96
133	GM12249	F	MO	1416	25	55
134	GM12154	M	FA	1408	29	70
135	GM10830	M	CH	1408	29	56
136	GM12154	F	MO	1408	NA	NA			No DNA
137	GM12155	M	FA	1408	73	73
138	GM10831	F	CH	1408	58	73
139	GM12156	F	MO	1408	51	58
140	GM12264	M	FA	1375	35	56
141	GM10863	F	CH	1375	35	73
142	GM12234	F	MO	1375	73	83
143	GM11992	M	FA	1362	27	89
144	GM10860	M	CH	1362	52	89
145	GM11993	F	MO	1362	31	52
146	GM11994	M	FA	1362	67	92
147	GM10861	F	CH	1362	69	92
148	GM11995	F	MO	1362	69	76
149	GM12716	M	FA	1358	39	69
150	GM12707	M	CH	1358	66	69
151	GM12717	F	MO	1358	66	84
152	GM11829	M	FA	1350	56	62
153	GM10856	M	CH	1350	56	60
154	GM11830	F	MO	1350	60	73
155	GM11831	M	FA	1350	33	44
156	GM10855	F	CH	1350	44	78
157	GM11832	F	MO	1350	68	78
158	GM11839	M	FA	1349	27	57
159	GM10854	F	CH	1349	57	69
160	GM11840	F	MO	1349	32	69
161	GM11881	M	FA	1347	31	75
162	GM10859	F	CH	1347	31	46
163	GM11882	F	MO	1347	46	75
164	GM12043	M	FA	1346	27	74
165	GM10857	M	CH	1346	55	74
166	GM12044	F	MO	1346	37	55
167	GM07357	M	FA	1345	77	85
168	GM07348	F	CH	1345	61	85
169	GM07345	F	MO	1345	33	61
170	GM12056	M	FA	1344	28	33
171	GM10851	M	CH	1344	28	29
172	GM12057	F	MO	1344	29	35
173	GM07034	M	FA	1341	72	74
174	GM07048	M	CH	1341	58	72
175	GM07055	F	MO	1341	58	63
176	GM06993	M	FA	1341	NA	NA			No DNA
177	GM06991	F	CH	1341	53	76
178	GM06985	F	MO	1341	67	76
179	GM06994	M	FA	1340	31	62
180	GM07029	M	CH	1340	25	31
181	GM07000	F	MO	1340	25	72
182	GM07022	M	FA	1340	52	67
183	GM07019	F	CH	1340	52	69
184	GM07056	F	MO	1340	59	69
185	GM12144	M	FA	1334	36	60
186	GM10846	M	CH	1334	31	36	29		Mosaic [31(95%)+29(5%)]
187	GM12145	F	MO	1334	31	53
188	GM12146	M	FA	1334	70	73
189	GM10847	F	CH	1334	63	73
190	GM12239	F	MO	1334	63	76
ASN panel
Lab ID	HapMap ID	Gender	Ethnicity		array (a)	array (b)	array (c)	array (d)	Remarks
201	GM18526	F	Han Chinese		45	78
202	GM18529	F	Han Chinese		56	81
203	GM18532	F	Han Chinese		70	80
204	GM18537	F	Han Chinese		33	66
205	GM18540	F	Han Chinese		67	83
206	GM18542	F	Han Chinese		51	57
207	GM18545	F	Han Chinese		58	81
208	GM18547	F	Han Chinese		63	81
209	GM18550	F	Han Chinese		43	70
210	GM18552	F	Han Chinese		51	74
211	GM18555	F	Han Chinese		54	79
212	GM18564	F	Han Chinese		43	63
213	GM18566	F	Han Chinese		38	76
214	GM18570	F	Han Chinese		15	84
215	GM18571	F	Han Chinese		42	72
216	GM18573	F	Han Chinese		33	35
217	GM18576	F	Han Chinese		33	47
218	GM18577	F	Han Chinese		61	68
219	GM18579	F	Han Chinese		45	45?			Homozygous or RS447 deletion
220	GM18582	F	Han Chinese		40	84
221	GM18592	F	Han Chinese		67	69
222	GM18593	F	Han Chinese		49	54
223	GM18594	F	Han Chinese		17	38
224	GM18942	F	Japanese		37	50
225	GM18947	F	Japanese		58	66
226	GM18949	F	Japanese		56	61
227	GM18951	F	Japanese		55	78
228	GM18956	F	Japanese		64	69
229	GM18964	F	Japanese		36	59
230	GM18968	F	Japanese		48	67
231	GM18969	F	Japanese		42	68
232	GM18972	F	Japanese		86	86
233	GM18973	F	Japanese		51	68
234	GM18975	F	Japanese		16	64
235	GM18976	F	Japanese		54	71
236	GM18978	F	Japanese		37	48	65		Mosaic [65(65%)+48(35%)]
237	GM18980	F	Japanese		48	48
238	GM18981	F	Japanese		50	59
239	GM18987	F	Japanese		44	46
240	GM18991	F	Japanese		67	78
241	GM18992	F	Japanese		66	66
242	GM18997	F	Japanese		34	94
243	GM18998	F	Japanese		44	61
244	GM18999	F	Japanese		31	63
245	GM19003	F	Japanese		78	83
246	GM18524	M	Han Chinese		39	67
247	GM18558	M	Han Chinese		16	88
248	GM18561	M	Han Chinese		56	84
249	GM18562	M	Han Chinese		36	59
250	GM18563	M	Han Chinese		46	61
251	GM18572	M	Han Chinese		58	58
252	GM18603	M	Han Chinese		8	84
253	GM18605	M	Han Chinese		51	58
254	GM18608	M	Han Chinese		31	73
255	GM18609	M	Han Chinese		46	50	57		complex
256	GM18611	M	Han Chinese		37	53
257	GM18612	M	Han Chinese		62	70
258	GM18620	M	Han Chinese		45	64
259	GM18621	M	Han Chinese		51	86
260	GM18622	M	Han Chinese		61	87
261	GM18623	M	Han Chinese		NA	NA			No DNA
262	GM18624	M	Han Chinese		38	57
263	GM18632	M	Han Chinese		61	73
264	GM18633	M	Han Chinese		39	65
265	GM18635	M	Han Chinese		13	50
266	GM18636	M	Han Chinese		30	75
267	GM18637	M	Han Chinese		27	29	54		complex
268	GM18940	M	Japanese		54	64
269	GM18943	M	Japanese		48	86
270	GM18944	M	Japanese		66	72
271	GM18945	M	Japanese		29	91
272	GM18948	M	Japanese		8	69
273	GM18952	M	Japanese		48	73
274	GM18953	M	Japanese		51	69
275	GM18959	M	Japanese		36	70
276	GM18960	M	Japanese		39	84
277	GM18961	M	Japanese		50	55	58		complex
278	GM18965	M	Japanese		77	93
279	GM18966	M	Japanese		46	49
280	GM18967	M	Japanese		65	90
281	GM18970	M	Japanese		56	89
282	GM18971	M	Japanese		28	99
283	GM18974	M	Japanese		33	47
284	GM18990	M	Japanese		24	100
285	GM18994	M	Japanese		25	99
286	GM18995	M	Japanese		28	98
287	GM19000	M	Japanese		53	101
288	GM19005	M	Japanese		65	98
289	GM19007	M	Japanese		62	69
290	GM19012	M	Japanese		37	68
YRI panel
Lab ID	HapMap ID	Gender	Relative	Family	array (a)	array (b)	array (c)	array (d)	Remarks
301	GM19239	M	FA	Y117	19	21	64	89	complex (21+64 and 19+89)
302	GM19240	F	CH	Y117	21	55	64		complex (55 and 21+64)
303	GM19238	F	MO	Y117	55	98
304	GM19192	M	FA	Y112	18	34	83		complex (83 and 18+34)
305	GM19194	M	CH	Y112	83	83
306	GM19193	F	MO	Y112	30	83
307	GM19098	M	FA	Y105	30	78
308	GM19100	F	CH	Y105	30	40	107		complex (30 and 40+107)
309	GM19099	F	MO	Y105	40	95	107		complex (95 and 40+107)
310	GM19130	M	FA	Y101	86	113
311	GM19132	F	CH	Y101	113	113
312	GM19131	F	MO	Y101	29	113
313	GM19128	M	FA	Y077	37	76
314	GM19129	F	CH	Y077	39	60	76		complex (76 and 39+60)
315	GM19127	F	MO	Y077	39	46	60		complex (46 and 39+60)
316	GM19144	M	FA	Y074	61	96	112		complex (61 and 96+112)
317	GM19145	M	CH	Y074	62	96	112		complex (62 and 96+112)
318	GM19143	F	MO	Y074	62	87	90		mosaic [87(50%)+90(50%)]
319	GM19153	M	FA	Y072	33	58	109		complex (33 and 109+58)
320	GM19154	M	CH	Y072	33	84
321	GM19152	F	MO	Y072	84	84
322	GM19141	M	FA	Y071	15	21	63	88	complex (15+63 and 21+88)
323	GM19142	M	CH	Y071	NA	NA			unknown
324	GM19140	F	MO	Y071	21	87
325	GM19119	M	FA	Y060	13	69
326	GM19120	M	CH	Y060	13	39
327	GM19116	F	MO	Y060	11	39
328	GM19223	M	FA	Y058	47	89
329	GM19221	F	CH	Y058	47	81
330	GM19222	F	MO	Y058	16	62	81		mosaic [16(90%)+62(10%)]
331	GM19160	M	FA	Y056	24	67	81		complex (24 and 67+81)
332	GM19161	M	CH	Y056	67	81	94		complex (84 and 67+81)
333	GM19159	F	MO	Y056	67	94
334	GM19207	M	FA	Y051	74	87
335	GM19208	M	CH	Y051	70	87
336	GM19206	F	MO	Y051	23	70
337	GM19210	M	FA	Y050	31	47
338	GM19211	M	CH	Y050	31	55	91		complex (31 and 55+91)
339	GM19209	F	MO	Y050	26	55	91		complex (26 and 55+91)
340	GM19203	M	FA	Y048	44	92
341	GM19205	M	CH	Y048	42	92
342	GM19204	F	MO	Y048	42	46
343	GM19171	M	FA	Y047	58	92
344	GM19173	M	CH	Y047	68	85	92		complex (92 and 68+85)
345	GM19172	F	MO	Y047	56	68	85		complex (56 and 68+85)
346	GM19200	M	FA	Y045	26	87
347	GM19202	F	CH	Y045	72	87
348	GM19201	F	MO	Y045	72	14	64	82	complex (72 and 14+64+82)
349	GM19138	M	FA	Y043	16	53	70		complex (70 and 16+53)
350	GM19139	M	CH	Y043	70	72
351	GM19137	F	MO	Y043	18	55	72		complex (72 and 18+55)
352	GM19101	M	FA	Y042	30	32	44		complex (30 and 32+44)
353	GM19103	M	CH	Y042	32	44	74		complex (74 and 32+44)
354	GM19102	F	MO	Y042	50	60	69	74	complex (60+69 and mosaic [74(95%)+50(5%)])
355	GM19092	M	FA	Y040	32	44	81		complex (81 and 32+44)
356	GM19094	F	CH	Y040	32	44	51	59	complex (32+44 and 51+59)
357	GM19093	F	MO	Y040	51	59	75		complex (75 and 51+59)
358	GM18913	M	FA	Y028	52	69
359	GM18914	M	CH	Y028	69	77
360	GM18912	F	MO	Y028	72	77
361	GM18862	M	FA	Y024	29	56	95		complex (29 and 56+95)
362	GM18863	M	CH	Y024	41	56	95		complex (41 and 56+95)
363	GM18861	F	MO	Y024	41	92
364	GM18856	M	FA	Y023	80	95
365	GM18857	M	CH	Y023	67	95
366	GM18855	F	MO	Y023	13	67
367	GM18853	M	FA	Y018	69	69
368	GM18854	M	CH	Y018	69	84
369	GM18852	F	MO	Y018	69	84
370	GM18871	M	FA	Y017	59	91
371	GM18872	M	CH	Y017	59	29	61		complex (59 and 29+61)
372	GM18870	F	MO	Y017	50	29	61		complex (50 and 29+61)
373	GM18522	M	FA	Y016	15	45	78		complex (45 and 15+78)
374	GM18521	M	CH	Y016	15	22	78		complex (22 and 15+78)
375	GM18523	F	MO	Y016	22	86
376	GM18516	M	FA	Y013	15	51	85		complex (85 and 15+51)
377	GM18515	M	CH	Y013	31	85
378	GM18517	F	MO	Y013	31	39
379	GM18859	M	FA	Y012	13	28	62		complex (28 and 13+62)
380	GM18860	M	CH	Y012	28	94
381	GM18858	F	MO	Y012	18	56	94		complex (94 and 18+56)
382	GM18507	M	FA	Y009	71	71	94		complex (71 and 71+94)
383	GM18506	M	CH	Y009	16	53	71	94	complex (16+53 and 71+94)
384	GM18508	F	MO	Y009	16	53	94		complex (94 and 16+53)
385	GM18504	M	FA	Y005	31	69	94		complex (31 and 69+94)
386	GM18503	M	CH	Y005	49	69	94		complex (49 and 69+94)
387	GM18505	F	MO	Y005	49	69
388	GM18501	M	FA	Y004	51	60
389	GM18500	M	CH	Y004	51	86
390	GM18502	F	MO	Y004	46	86

## Sheet: MSR5p
Repeat sizes in units for MSR5p
CEU panel
Lab ID	HapMap ID	Gender	Relative	Family	array (a)	array (b)	array (c)	Remarks
101	GM12891	M	FA	1463	35	51	17	complex (51 and 35+17)
102	GM12878	F	CH	1463	35	54	17	complex (54 and 35+17)
103	GM12892	F	MO	1463	54	54
104	GM12872	M	FA	1459	51	78
105	GM12864	M	CH	1459	43	78
106	GM12873	F	MO	1459	43	80
107	GM12874	M	FA	1459	62	62
108	GM12865	F	CH	1459	62	66
109	GM12875	F	MO	1459	44	66
110	GM12812	M	FA	1454	49	64
111	GM12801	M	CH	1454	49	54
112	GM12813	F	MO	1454	47	54
113	GM12814	M	FA	1454	30	48	19	complex (48 and 30+19)
114	GM12802	F	CH	1454	30	62	19	complex (62 and 30+19)
115	GM12815	F	MO	1454	58	62
116	GM12760	M	FA	1447	68	68
117	GM12752	M	CH	1447	50	68
118	GM12761	F	MO	1447	43	50
119	GM12762	M	FA	1447	53	78
120	GM12753	F	CH	1447	65	78
121	GM12763	F	MO	1447	36	65
122	GM12750	M	FA	1444	39	61
123	GM12740	F	CH	1444	26	61
124	GM12751	F	MO	1444	26	34
125	GM12003	M	FA	1420	68	83
126	GM10838	M	CH	1420	68	68
127	GM12004	F	MO	1420	52	68
128	GM12005	M	FA	1420	59	79
129	GM10839	F	CH	1420	79	100
130	GM12006	F	MO	1420	58	100
131	GM12248	M	FA	1416	58	83
132	GM10835	M	CH	1416	55	58
133	GM12249	F	MO	1416	55	77
134	GM12154	M	FA	1408	42	63
135	GM10830	M	CH	1408	52	63
136	GM12154	F	MO	1408	NA	NA		No DNA
137	GM12155	M	FA	1408	51	63
138	GM10831	F	CH	1408	42	63
139	GM12156	F	MO	1408	42	47
140	GM12264	M	FA	1375	51	58
141	GM10863	F	CH	1375	51	58
142	GM12234	F	MO	1375	51	70
143	GM11992	M	FA	1362	56	82
144	GM10860	M	CH	1362	56	56
145	GM11993	F	MO	1362	56	76
146	GM11994	M	FA	1362	54	61
147	GM10861	F	CH	1362	53	61
148	GM11995	F	MO	1362	50	53
149	GM12716	M	FA	1358	37	67	5	complex (67 and 37+5)
150	GM12707	M	CH	1358	55	67
151	GM12717	F	MO	1358	51	55
152	GM11829	M	FA	1350	44	58
153	GM10856	M	CH	1350	34	58	15	complex (58 and 34+15)
154	GM11830	F	MO	1350	34	38	15	complex (38 and 34+15)
155	GM11831	M	FA	1350	43	81
156	GM10855	F	CH	1350	43	57
157	GM11832	F	MO	1350	54	57
158	GM11839	M	FA	1349	53	53
159	GM10854	F	CH	1349	53	64
160	GM11840	F	MO	1349	43	64
161	GM11881	M	FA	1347	65	70
162	GM10859	F	CH	1347	38	65
163	GM11882	F	MO	1347	33	38
164	GM12043	M	FA	1346	41	55
165	GM10857	M	CH	1346	55	81
166	GM12044	F	MO	1346	45	81
167	GM07357	M	FA	1345	46	46
168	GM07348	F	CH	1345	46	56
169	GM07345	F	MO	1345	56	56
170	GM12056	M	FA	1344	51	61
171	GM10851	M	CH	1344	51	53
172	GM12057	F	MO	1344	53	78
173	GM07034	M	FA	1341	43	53
174	GM07048	M	CH	1341	43	55
175	GM07055	F	MO	1341	55	55
176	GM06993	M	FA	1341	NA	NA		No DNA
177	GM06991	F	CH	1341	47	66
178	GM06985	F	MO	1341	62	66
179	GM06994	M	FA	1340	46	51
180	GM07029	M	CH	1340	48	51
181	GM07000	F	MO	1340	48	53
182	GM07022	M	FA	1340	53	78
183	GM07019	F	CH	1340	78	131
184	GM07056	F	MO	1340	42	131
185	GM12144	M	FA	1334	57	57	6	complex (57 and 57+6)
186	GM10846	M	CH	1334	57	61	6	complex (61 and 57+6)
187	GM12145	F	MO	1334	53	61
188	GM12146	M	FA	1334	47	54
189	GM10847	F	CH	1334	15	54
190	GM12239	F	MO	1334	15	36
ASN panel
Lab ID	HapMap ID	Gender	Ethnicity		array (a)	array (b)	array (c)	Remarks
201	GM18526	F	Han Chinese		21	31
202	GM18529	F	Han Chinese		26	38
203	GM18532	F	Han Chinese		36	53
204	GM18537	F	Han Chinese		46	53
205	GM18540	F	Han Chinese		57	65
206	GM18542	F	Han Chinese		27	56
207	GM18545	F	Han Chinese		14	45
208	GM18547	F	Han Chinese		21	55
209	GM18550	F	Han Chinese		30	48
210	GM18552	F	Han Chinese		26	37
211	GM18555	F	Han Chinese		44	76
212	GM18564	F	Han Chinese		21	43
213	GM18566	F	Han Chinese		53	61
214	GM18570	F	Han Chinese		27	47
215	GM18571	F	Han Chinese		41	105
216	GM18573	F	Han Chinese		46	51
217	GM18576	F	Han Chinese		26	42
218	GM18577	F	Han Chinese		40	48
219	GM18579	F	Han Chinese		32	51
220	GM18582	F	Han Chinese		29	83
221	GM18592	F	Han Chinese		48	48
222	GM18593	F	Han Chinese		40	62
223	GM18594	F	Han Chinese		33	46
224	GM18942	F	Japanese		46	50
225	GM18947	F	Japanese		40	42
226	GM18949	F	Japanese		21	26
227	GM18951	F	Japanese		24	28
228	GM18956	F	Japanese		23	70
229	GM18964	F	Japanese		28	36
230	GM18968	F	Japanese		25	36
231	GM18969	F	Japanese		25	47
232	GM18972	F	Japanese		26	35
233	GM18973	F	Japanese		27	39
234	GM18975	F	Japanese		12	64
235	GM18976	F	Japanese		18	75
236	GM18978	F	Japanese		53	61
237	GM18980	F	Japanese		43	43
238	GM18981	F	Japanese		43	80
239	GM18987	F	Japanese		23	40
240	GM18991	F	Japanese		36	49
241	GM18992	F	Japanese		22	43
242	GM18997	F	Japanese		47	68
243	GM18998	F	Japanese		17	30
244	GM18999	F	Japanese		29	38
245	GM19003	F	Japanese		48	48
246	GM18524	M	Han Chinese		37	64
247	GM18558	M	Han Chinese		48	56
248	GM18561	M	Han Chinese		38	60
249	GM18562	M	Han Chinese		21	41
250	GM18563	M	Han Chinese		37	46
251	GM18572	M	Han Chinese		36	40
252	GM18603	M	Han Chinese		40	40
253	GM18605	M	Han Chinese		58	72
254	GM18608	M	Han Chinese		36	51
255	GM18609	M	Han Chinese		47	49
256	GM18611	M	Han Chinese		31	45
257	GM18612	M	Han Chinese		35	53
258	GM18620	M	Han Chinese		26	53	53	Mosaic [26(60%)+53(40%)] OR reduced signal because of rearrangement within the probe recognition site
259	GM18621	M	Han Chinese		52	56
260	GM18622	M	Han Chinese		40	40
261	GM18623	M	Han Chinese		NA	NA		No DNA
262	GM18624	M	Han Chinese		22	39
263	GM18632	M	Han Chinese		47	47
264	GM18633	M	Han Chinese		24	31
265	GM18635	M	Han Chinese		44	53
266	GM18636	M	Han Chinese		63	66
267	GM18637	M	Han Chinese		12	60
268	GM18940	M	Japanese		25	41
269	GM18943	M	Japanese		26	33
270	GM18944	M	Japanese		33	53
271	GM18945	M	Japanese		20	57
272	GM18948	M	Japanese		8	53
273	GM18952	M	Japanese		23	48
274	GM18953	M	Japanese		27	38
275	GM18959	M	Japanese		27	93
276	GM18960	M	Japanese		36	36
277	GM18961	M	Japanese		38	50
278	GM18965	M	Japanese		40	56
279	GM18966	M	Japanese		24	38
280	GM18967	M	Japanese		27	32
281	GM18970	M	Japanese		43	47
282	GM18971	M	Japanese		24	26
283	GM18974	M	Japanese		33	44
284	GM18990	M	Japanese		42	47
285	GM18994	M	Japanese		47	73
286	GM18995	M	Japanese		20	40
287	GM19000	M	Japanese		22	39
288	GM19005	M	Japanese		25	34
289	GM19007	M	Japanese		34	47
290	GM19012	M	Japanese		35	38
YRI panel
Lab ID	HapMap ID	Gender	Relative	Family	array (a)	array (b)	array (c)	Remarks
301	GM19239	M	FA	Y117	66	66
302	GM19240	F	CH	Y117	66	92
303	GM19238	F	MO	Y117	50	92
304	GM19192	M	FA	Y112	34	79
305	GM19194	M	CH	Y112	66	79
306	GM19193	F	MO	Y112	52	66
307	GM19098	M	FA	Y105	35	50
308	GM19100	F	CH	Y105	35	57
309	GM19099	F	MO	Y105	54	57
310	GM19130	M	FA	Y101	49	80
311	GM19132	F	CH	Y101	49	80
312	GM19131	F	MO	Y101	49	69
313	GM19128	M	FA	Y077	75	79
314	GM19129	F	CH	Y077	56	75
315	GM19127	F	MO	Y077	49	56
316	GM19144	M	FA	Y074	71	89
317	GM19145	M	CH	Y074	20	89
318	GM19143	F	MO	Y074	20	93
319	GM19153	M	FA	Y072	35	87
320	GM19154	M	CH	Y072	35	42
321	GM19152	F	MO	Y072	39	42
322	GM19141	M	FA	Y071	31	61	21	complex (61 and 31+21)
323	GM19142	M	CH	Y071	31	66	21	complex (66 and 31+21)
324	GM19140	F	MO	Y071	58	66
325	GM19119	M	FA	Y060	57	62
326	GM19120	M	CH	Y060	57	57
327	GM19116	F	MO	Y060	57	76
328	GM19223	M	FA	Y058	65	69
329	GM19221	F	CH	Y058	54	65
330	GM19222	F	MO	Y058	54	62
331	GM19160	M	FA	Y056	52	60	28	complex (60 and 52+28)
332	GM19161	M	CH	Y056	52	73	28	complex (73 and 52+28)
333	GM19159	F	MO	Y056	66	73
334	GM19207	M	FA	Y051	71	79
335	GM19208	M	CH	Y051	50	79
336	GM19206	F	MO	Y051	50	97
337	GM19210	M	FA	Y050	101	113
338	GM19211	M	CH	Y050	63	101
339	GM19209	F	MO	Y050	57	63
340	GM19203	M	FA	Y048	17	68
341	GM19205	M	CH	Y048	42	68
342	GM19204	F	MO	Y048	42	48
343	GM19171	M	FA	Y047	49	85
344	GM19173	M	CH	Y047	49	81
345	GM19172	F	MO	Y047	81	91
346	GM19200	M	FA	Y045	64	64
347	GM19202	F	CH	Y045	64	69
348	GM19201	F	MO	Y045	37	69
349	GM19138	M	FA	Y043	81	81
350	GM19139	M	CH	Y043	81	103
351	GM19137	F	MO	Y043	93	103
352	GM19101	M	FA	Y042	27	43
353	GM19103	M	CH	Y042	43	51
354	GM19102	F	MO	Y042	51	65
355	GM19092	M	FA	Y040	41	57
356	GM19094	F	CH	Y040	41	47
357	GM19093	F	MO	Y040	47	58
358	GM18913	M	FA	Y028	51	94
359	GM18914	M	CH	Y028	78	94
360	GM18912	F	MO	Y028	67	78
361	GM18862	M	FA	Y024	40	54
362	GM18863	M	CH	Y024	54	54
363	GM18861	F	MO	Y024	54	63
364	GM18856	M	FA	Y023	53	61
365	GM18857	M	CH	Y023	48	61
366	GM18855	F	MO	Y023	34	48
367	GM18853	M	FA	Y018	45	55
368	GM18854	M	CH	Y018	55	73
369	GM18852	F	MO	Y018	68	73
370	GM18871	M	FA	Y017	45	48
371	GM18872	M	CH	Y017	36	45
372	GM18870	F	MO	Y017	36	44
373	GM18522	M	FA	Y016	46	79
374	GM18521	M	CH	Y016	58	79
375	GM18523	F	MO	Y016	58	73
376	GM18516	M	FA	Y013	79	79
377	GM18515	M	CH	Y013	66	79
378	GM18517	F	MO	Y013	66	77
379	GM18859	M	FA	Y012	53	90
380	GM18860	M	CH	Y012	75	90
381	GM18858	F	MO	Y012	31	75
382	GM18507	M	FA	Y009	53	70
383	GM18506	M	CH	Y009	45	53
384	GM18508	F	MO	Y009	45	45
385	GM18504	M	FA	Y005	46	86
386	GM18503	M	CH	Y005	50	86
387	GM18505	F	MO	Y005	50	55
388	GM18501	M	FA	Y004	77	83
389	GM18500	M	CH	Y004	31	77
390	GM18502	F	MO	Y004	31	71

## Sheet: FLJ40296
Repeat sizes in units for FLJ40296
CEU panel
Lab ID	HapMap ID	Gender	Relative	Family	array (a)	array (b)	array (c)	Remarks
101	GM12891	M	FA	1463	7	9
102	GM12878	F	CH	1463	7	8
103	GM12892	F	MO	1463	8	8
104	GM12872	M	FA	1459	7	13
105	GM12864	M	CH	1459	5	13
106	GM12873	F	MO	1459	5	9
107	GM12874	M	FA	1459	11	17
108	GM12865	F	CH	1459	7	11
109	GM12875	F	MO	1459	7	10
110	GM12812	M	FA	1454	6	9
111	GM12801	M	CH	1454	9	9
112	GM12813	F	MO	1454	9	10
113	GM12814	M	FA	1454	15	16
114	GM12802	F	CH	1454	14	16
115	GM12815	F	MO	1454	9	14
116	GM12760	M	FA	1447	9	16
117	GM12752	M	CH	1447	3	9
118	GM12761	F	MO	1447	3	8
119	GM12762	M	FA	1447	4	10
120	GM12753	F	CH	1447	4	10
121	GM12763	F	MO	1447	4	17
122	GM12750	M	FA	1444	4	11
123	GM12740	F	CH	1444	4	10
124	GM12751	F	MO	1444	10	17
125	GM12003	M	FA	1420	4	10
126	GM10838	M	CH	1420	4	11
127	GM12004	F	MO	1420	10	11
128	GM12005	M	FA	1420	6	9
129	GM10839	F	CH	1420	6	7
130	GM12006	F	MO	1420	7	10
131	GM12248	M	FA	1416	10	10
132	GM10835	M	CH	1416	10	11
133	GM12249	F	MO	1416	8	11
134	GM12154	M	FA	1408	6	8
135	GM10830	M	CH	1408	5	8
136	GM12154	F	MO	1408	NA	NA		No DNA
137	GM12155	M	FA	1408	8	13
138	GM10831	F	CH	1408	13	13
139	GM12156	F	MO	1408	8	13
140	GM12264	M	FA	1375	9	10
141	GM10863	F	CH	1375	8	10
142	GM12234	F	MO	1375	8	8
143	GM11992	M	FA	1362	3	5
144	GM10860	M	CH	1362	3	9
145	GM11993	F	MO	1362	9	11
146	GM11994	M	FA	1362	6	6
147	GM10861	F	CH	1362	6	12
148	GM11995	F	MO	1362	7	12
149	GM12716	M	FA	1358	11	11
150	GM12707	M	CH	1358	9	11
151	GM12717	F	MO	1358	3	9
152	GM11829	M	FA	1350	3	11
153	GM10856	M	CH	1350	3	10
154	GM11830	F	MO	1350	10	17
155	GM11831	M	FA	1350	5	8
156	GM10855	F	CH	1350	8	11
157	GM11832	F	MO	1350	7	11
158	GM11839	M	FA	1349	4	6
159	GM10854	F	CH	1349	6	10
160	GM11840	F	MO	1349	8	10
161	GM11881	M	FA	1347	8	9
162	GM10859	F	CH	1347	9	15
163	GM11882	F	MO	1347	11	15
164	GM12043	M	FA	1346	4	13
165	GM10857	M	CH	1346	4	19
166	GM12044	F	MO	1346	5	19
167	GM07357	M	FA	1345	4	8
168	GM07348	F	CH	1345	8	10
169	GM07345	F	MO	1345	10	14
170	GM12056	M	FA	1344	9	15
171	GM10851	M	CH	1344	7	9
172	GM12057	F	MO	1344	7	9
173	GM07034	M	FA	1341	11	16
174	GM07048	M	CH	1341	10	11
175	GM07055	F	MO	1341	10	10
176	GM06993	M	FA	1341	NA	NA		No DNA
177	GM06991	F	CH	1341	9	10
178	GM06985	F	MO	1341	9	21
179	GM06994	M	FA	1340	4	6
180	GM07029	M	CH	1340	6	7
181	GM07000	F	MO	1340	7	8
182	GM07022	M	FA	1340	3	8
183	GM07019	F	CH	1340	3	8
184	GM07056	F	MO	1340	8	10
185	GM12144	M	FA	1334	16	18
186	GM10846	M	CH	1334	7	16
187	GM12145	F	MO	1334	7	7
188	GM12146	M	FA	1334	10	12
189	GM10847	F	CH	1334	6	12
190	GM12239	F	MO	1334	6	22
ASN panel
Lab ID	HapMap ID	Gender	Ethnicity		array (a)	array (b)	array (c)	Remarks
201	GM18526	F	Han Chinese		5	7
202	GM18529	F	Han Chinese		8	13
203	GM18532	F	Han Chinese		9	19
204	GM18537	F	Han Chinese		9	9
205	GM18540	F	Han Chinese		5	11
206	GM18542	F	Han Chinese		3	5
207	GM18545	F	Han Chinese		7	12
208	GM18547	F	Han Chinese		6	10
209	GM18550	F	Han Chinese		7	11
210	GM18552	F	Han Chinese		6	12
211	GM18555	F	Han Chinese		5	8
212	GM18564	F	Han Chinese		5	9
213	GM18566	F	Han Chinese		3	8
214	GM18570	F	Han Chinese		9	9
215	GM18571	F	Han Chinese		7	8
216	GM18573	F	Han Chinese		3	9
217	GM18576	F	Han Chinese		8	8
218	GM18577	F	Han Chinese		4	9
219	GM18579	F	Han Chinese		8	8
220	GM18582	F	Han Chinese		5	7
221	GM18592	F	Han Chinese		8	8
222	GM18593	F	Han Chinese		7	10
223	GM18594	F	Han Chinese		6	6
224	GM18942	F	Japanese		9	10	3	complex
225	GM18947	F	Japanese		5	7
226	GM18949	F	Japanese		4	7
227	GM18951	F	Japanese		4	6
228	GM18956	F	Japanese		6	20
229	GM18964	F	Japanese		6	6
230	GM18968	F	Japanese		10	14
231	GM18969	F	Japanese		5	13
232	GM18972	F	Japanese		13	16
233	GM18973	F	Japanese		5	8
234	GM18975	F	Japanese		7	7
235	GM18976	F	Japanese		8	10
236	GM18978	F	Japanese		6	10
237	GM18980	F	Japanese		6	8
238	GM18981	F	Japanese		5	6
239	GM18987	F	Japanese		5	12
240	GM18991	F	Japanese		8	8
241	GM18992	F	Japanese		6	13
242	GM18997	F	Japanese		4	7
243	GM18998	F	Japanese		8	12
244	GM18999	F	Japanese		10	11
245	GM19003	F	Japanese		7	11
246	GM18524	M	Han Chinese		5	8
247	GM18558	M	Han Chinese		8	9
248	GM18561	M	Han Chinese		5	7
249	GM18562	M	Han Chinese		4	5
250	GM18563	M	Han Chinese		6	9
251	GM18572	M	Han Chinese		8	11
252	GM18603	M	Han Chinese		17	26
253	GM18605	M	Han Chinese		8	11
254	GM18608	M	Han Chinese		7	13
255	GM18609	M	Han Chinese		8	8
256	GM18611	M	Han Chinese		9	14
257	GM18612	M	Han Chinese		6	8
258	GM18620	M	Han Chinese		5	5
259	GM18621	M	Han Chinese		4	4
260	GM18622	M	Han Chinese		4	5
261	GM18623	M	Han Chinese		NA	NA		No DNA
262	GM18624	M	Han Chinese		4	16
263	GM18632	M	Han Chinese		7	8
264	GM18633	M	Han Chinese		4	5
265	GM18635	M	Han Chinese		4	8
266	GM18636	M	Han Chinese		5	9
267	GM18637	M	Han Chinese		4	8
268	GM18940	M	Japanese		6	7
269	GM18943	M	Japanese		9	10
270	GM18944	M	Japanese		5	8
271	GM18945	M	Japanese		6	11
272	GM18948	M	Japanese		8	10
273	GM18952	M	Japanese		4	6
274	GM18953	M	Japanese		8	9
275	GM18959	M	Japanese		6	17
276	GM18960	M	Japanese		5	7
277	GM18961	M	Japanese		11	13
278	GM18965	M	Japanese		6	8
279	GM18966	M	Japanese		5	9
280	GM18967	M	Japanese		6	10
281	GM18970	M	Japanese		6	7
282	GM18971	M	Japanese		6	10
283	GM18974	M	Japanese		4	8
284	GM18990	M	Japanese		5	8
285	GM18994	M	Japanese		5	7
286	GM18995	M	Japanese		11	11
287	GM19000	M	Japanese		3	9
288	GM19005	M	Japanese		8	10
289	GM19007	M	Japanese		6	11
290	GM19012	M	Japanese		8	11
YRI panel
Lab ID	HapMap ID	Gender	Relative	Family	array (a)	array (b)	array (c)	Remarks
301	GM19239	M	FA	Y117	15	20
302	GM19240	F	CH	Y117	8	20
303	GM19238	F	MO	Y117	8	9
304	GM19192	M	FA	Y112	5	24
305	GM19194	M	CH	Y112	4	24
306	GM19193	F	MO	Y112	4	7
307	GM19098	M	FA	Y105	22	24
308	GM19100	F	CH	Y105	12	24
309	GM19099	F	MO	Y105	9	12
310	GM19130	M	FA	Y101	16	23
311	GM19132	F	CH	Y101	5	16
312	GM19131	F	MO	Y101	5	9
313	GM19128	M	FA	Y077	7	7
314	GM19129	F	CH	Y077	6	7
315	GM19127	F	MO	Y077	6	14
316	GM19144	M	FA	Y074	7	17
317	GM19145	M	CH	Y074	17	17
318	GM19143	F	MO	Y074	9	17
319	GM19153	M	FA	Y072	9	13
320	GM19154	M	CH	Y072	9	23
321	GM19152	F	MO	Y072	8	23
322	GM19141	M	FA	Y071	10	12
323	GM19142	M	CH	Y071	7	10
324	GM19140	F	MO	Y071	7	16
325	GM19119	M	FA	Y060	8	19
326	GM19120	M	CH	Y060	11	19
327	GM19116	F	MO	Y060	11	30
328	GM19223	M	FA	Y058	2	12
329	GM19221	F	CH	Y058	2	24
330	GM19222	F	MO	Y058	23	24
331	GM19160	M	FA	Y056	4	10
332	GM19161	M	CH	Y056	6	10
333	GM19159	F	MO	Y056	6	17
334	GM19207	M	FA	Y051	8	21
335	GM19208	M	CH	Y051	13	21		meiotic expansion/contraction to 89kb
336	GM19206	F	MO	Y051	8	15
337	GM19210	M	FA	Y050	8	15
338	GM19211	M	CH	Y050	7	8
339	GM19209	F	MO	Y050	7	9
340	GM19203	M	FA	Y048	12	12
341	GM19205	M	CH	Y048	4	12
342	GM19204	F	MO	Y048	4	4
343	GM19171	M	FA	Y047	5	6
344	GM19173	M	CH	Y047	5	9
345	GM19172	F	MO	Y047	9	10
346	GM19200	M	FA	Y045	10	12
347	GM19202	F	CH	Y045	10	13
348	GM19201	F	MO	Y045	13	18
349	GM19138	M	FA	Y043	10	25
350	GM19139	M	CH	Y043	10	15
351	GM19137	F	MO	Y043	5	15
352	GM19101	M	FA	Y042	7	16
353	GM19103	M	CH	Y042	7	8
354	GM19102	F	MO	Y042	7	8
355	GM19092	M	FA	Y040	16	17
356	GM19094	F	CH	Y040	11	17
357	GM19093	F	MO	Y040	3	11
358	GM18913	M	FA	Y028	6	8
359	GM18914	M	CH	Y028	8	12
360	GM18912	F	MO	Y028	7	12	6	Mosaic [6(20%)+7(80%)]
361	GM18862	M	FA	Y024	10	13
362	GM18863	M	CH	Y024	10	14
363	GM18861	F	MO	Y024	10	14
364	GM18856	M	FA	Y023	7	26
365	GM18857	M	CH	Y023	7	7
366	GM18855	F	MO	Y023	5	7
367	GM18853	M	FA	Y018	10	17
368	GM18854	M	CH	Y018	10	17
369	GM18852	F	MO	Y018	7	10
370	GM18871	M	FA	Y017	4	10
371	GM18872	M	CH	Y017	4	11
372	GM18870	F	MO	Y017	11	12
373	GM18522	M	FA	Y016	4	26
374	GM18521	M	CH	Y016	10	26
375	GM18523	F	MO	Y016	10	10
376	GM18516	M	FA	Y013	6	10
377	GM18515	M	CH	Y013	10	16
378	GM18517	F	MO	Y013	15	16
379	GM18859	M	FA	Y012	5	12
380	GM18860	M	CH	Y012	5	8
381	GM18858	F	MO	Y012	8	14
382	GM18507	M	FA	Y009	2	28	25	Mosaic [2(50%)+25(50%)]
383	GM18506	M	CH	Y009	2	10
384	GM18508	F	MO	Y009	10	18
385	GM18504	M	FA	Y005	10	16
386	GM18503	M	CH	Y005	10	12
387	GM18505	F	MO	Y005	12	16
388	GM18501	M	FA	Y004	7	18
389	GM18500	M	CH	Y004	9	18
390	GM18502	F	MO	Y004	8	9

## Sheet: RNU2
Repeat sizes in units for RNU2
CEU panel
Lab ID	HapMap ID	Gender	Relative	Family	array (a)	array (b)	array (c)	array (d)	Remarks
101	GM12891	M	FA	1463	13	32
102	GM12878	F	CH	1463	33	32
103	GM12892	F	MO	1463	14	33
104	GM12872	M	FA	1459	6	20
105	GM12864	M	CH	1459	17	20
106	GM12873	F	MO	1459	17	34
107	GM12874	M	FA	1459	14	21
108	GM12865	F	CH	1459	10	21
109	GM12875	F	MO	1459	10	13
110	GM12812	M	FA	1454	13	40
111	GM12801	M	CH	1454	28	40
112	GM12813	F	MO	1454	28	28
113	GM12814	M	FA	1454	10	35
114	GM12802	F	CH	1454	10	39
115	GM12815	F	MO	1454	27	39
116	GM12760	M	FA	1447	8	20
117	GM12752	M	CH	1447	14	20
118	GM12761	F	MO	1447	14	38
119	GM12762	M	FA	1447	27	32
120	GM12753	F	CH	1447	11	32
121	GM12763	F	MO	1447	11	39
122	GM12750	M	FA	1444	19	43
123	GM12740	F	CH	1444	43	16
124	GM12751	F	MO	1444	14	16
125	GM12003	M	FA	1420	34	44
126	GM10838	M	CH	1420	29	44
127	GM12004	F	MO	1420	13	29
128	GM12005	M	FA	1420	12	12
129	GM10839	F	CH	1420	12	20
130	GM12006	F	MO	1420	17	20
131	GM12248	M	FA	1416	22	23
132	GM10835	M	CH	1416	20	23
133	GM12249	F	MO	1416	20	40
134	GM12154	M	FA	1408	21	23
135	GM10830	M	CH	1408	19	23
136	GM12154	F	MO	1408	NA	NA			No DNA
137	GM12155	M	FA	1408	21	45
138	GM10831	F	CH	1408	12	21
139	GM12156	F	MO	1408	12	29
140	GM12264	M	FA	1375	11	18
141	GM10863	F	CH	1375	11	15
142	GM12234	F	MO	1375	10	15
143	GM11992	M	FA	1362	16	38
144	GM10860	M	CH	1362	16	44
145	GM11993	F	MO	1362	16	44
146	GM11994	M	FA	1362	19	52
147	GM10861	F	CH	1362	36	52
148	GM11995	F	MO	1362	25	36
149	GM12716	M	FA	1358	16	21
150	GM12707	M	CH	1358	16	16
151	GM12717	F	MO	1358	16	39
152	GM11829	M	FA	1350	10	35
153	GM10856	M	CH	1350	10	12
154	GM11830	F	MO	1350	12	12
155	GM11831	M	FA	1350	5	50
156	GM10855	F	CH	1350	5	20
157	GM11832	F	MO	1350	20	58
158	GM11839	M	FA	1349	11	14
159	GM10854	F	CH	1349	14	27
160	GM11840	F	MO	1349	27	31
161	GM11881	M	FA	1347	10	32
162	GM10859	F	CH	1347	26	32
163	GM11882	F	MO	1347	21	26
164	GM12043	M	FA	1346	5	25
165	GM10857	M	CH	1346	5	37
166	GM12044	F	MO	1346	12	37
167	GM07357	M	FA	1345	11	16
168	GM07348	F	CH	1345	14	16
169	GM07345	F	MO	1345	14	27
170	GM12056	M	FA	1344	22	31
171	GM10851	M	CH	1344	14	31
172	GM12057	F	MO	1344	14	24
173	GM07034	M	FA	1341	15	21
174	GM07048	M	CH	1341	13	21
175	GM07055	F	MO	1341	13	39
176	GM06993	M	FA	1341	NA	NA			No DNA
177	GM06991	F	CH	1341	14	48
178	GM06985	F	MO	1341	6	14
179	GM06994	M	FA	1340	11	13
180	GM07029	M	CH	1340	11	26
181	GM07000	F	MO	1340	8	26
182	GM07022	M	FA	1340	9	54
183	GM07019	F	CH	1340	9	37
184	GM07056	F	MO	1340	37	56
185	GM12144	M	FA	1334	8	29
186	GM10846	M	CH	1334	8	37
187	GM12145	F	MO	1334	13	37
188	GM12146	M	FA	1334	6	12
189	GM10847	F	CH	1334	12	45
190	GM12239	F	MO	1334	26	45
ASN panel
Lab ID	HapMap ID	Gender	Ethnicity		array (a)	array (b)	array (c)	array (d)	Remarks
201	GM18526	F	Han Chinese		11	28
202	GM18529	F	Han Chinese		24	32
203	GM18532	F	Han Chinese		28	15
204	GM18537	F	Han Chinese		10	24
205	GM18540	F	Han Chinese		29	29
206	GM18542	F	Han Chinese		19	30
207	GM18545	F	Han Chinese		22	24
208	GM18547	F	Han Chinese		24	26
209	GM18550	F	Han Chinese		29	29
210	GM18552	F	Han Chinese		21	31
211	GM18555	F	Han Chinese		8	13
212	GM18564	F	Han Chinese		27	53
213	GM18566	F	Han Chinese		12	23
214	GM18570	F	Han Chinese		11	60
215	GM18571	F	Han Chinese		23	27
216	GM18573	F	Han Chinese		14	20
217	GM18576	F	Han Chinese		17	24
218	GM18577	F	Han Chinese		13	21
219	GM18579	F	Han Chinese		24	30
220	GM18582	F	Han Chinese		18	22
221	GM18592	F	Han Chinese		12	30
222	GM18593	F	Han Chinese		20	22	25		Mosaic [22(75%)+25(25%)]
223	GM18594	F	Han Chinese		32	40
224	GM18942	F	Japanese		13	13
225	GM18947	F	Japanese		21	28
226	GM18949	F	Japanese		7	7	28		Mosaic [28(10%)+7(90%)]
227	GM18951	F	Japanese		12	18
228	GM18956	F	Japanese		29	29
229	GM18964	F	Japanese		13	17
230	GM18968	F	Japanese		12	22
231	GM18969	F	Japanese		21	41
232	GM18972	F	Japanese		14	37
233	GM18973	F	Japanese		15	16
234	GM18975	F	Japanese		16	17
235	GM18976	F	Japanese		9	15
236	GM18978	F	Japanese		16	24
237	GM18980	F	Japanese		18	24
238	GM18981	F	Japanese		15	29
239	GM18987	F	Japanese		12	23
240	GM18991	F	Japanese		10	36
241	GM18992	F	Japanese		20	38
242	GM18997	F	Japanese		19	24
243	GM18998	F	Japanese		36	41
244	GM18999	F	Japanese		8	36
245	GM19003	F	Japanese		22	39
246	GM18524	M	Han Chinese		20	42
247	GM18558	M	Han Chinese		21	33
248	GM18561	M	Han Chinese		23	30
249	GM18562	M	Han Chinese		16	22
250	GM18563	M	Han Chinese		13	21
251	GM18572	M	Han Chinese		15	24
252	GM18603	M	Han Chinese		10	38
253	GM18605	M	Han Chinese		24	30
254	GM18608	M	Han Chinese		35	35
255	GM18609	M	Han Chinese		6	24
256	GM18611	M	Han Chinese		16	28
257	GM18612	M	Han Chinese		7	8
258	GM18620	M	Han Chinese		9	15
259	GM18621	M	Han Chinese		22	34
260	GM18622	M	Han Chinese		11	13
261	GM18623	M	Han Chinese		NA	NA			No DNA
262	GM18624	M	Han Chinese		14	30
263	GM18632	M	Han Chinese		11	13
264	GM18633	M	Han Chinese		12	20
265	GM18635	M	Han Chinese		10	24
266	GM18636	M	Han Chinese		10	12
267	GM18637	M	Han Chinese		16	26
268	GM18940	M	Japanese		12	46
269	GM18943	M	Japanese		11	14
270	GM18944	M	Japanese		13	13
271	GM18945	M	Japanese		15	31
272	GM18948	M	Japanese		27	31
273	GM18952	M	Japanese		14	18
274	GM18953	M	Japanese		11	31
275	GM18959	M	Japanese		15	25
276	GM18960	M	Japanese		5	19	22	34	complex
277	GM18961	M	Japanese		31	38
278	GM18965	M	Japanese		11	12
279	GM18966	M	Japanese		15	27
280	GM18967	M	Japanese		11	51
281	GM18970	M	Japanese		10	14
282	GM18971	M	Japanese		47	51
283	GM18974	M	Japanese		26	26
284	GM18990	M	Japanese		17	28
285	GM18994	M	Japanese		14	52
286	GM18995	M	Japanese		13	28
287	GM19000	M	Japanese		13	20
288	GM19005	M	Japanese		18	34
289	GM19007	M	Japanese		11	23
290	GM19012	M	Japanese		63	63
YRI panel
Lab ID	HapMap ID	Gender	Relative	Family	array (a)	array (b)	array (c)	array (d)	Remarks
301	GM19239	M	FA	Y117	16	17
302	GM19240	F	CH	Y117	16	17
303	GM19238	F	MO	Y117	16	34
304	GM19192	M	FA	Y112	27	41
305	GM19194	M	CH	Y112	32	41
306	GM19193	F	MO	Y112	32	32
307	GM19098	M	FA	Y105	16	18
308	GM19100	F	CH	Y105	18	18
309	GM19099	F	MO	Y105	18	38
310	GM19130	M	FA	Y101	34	41
311	GM19132	F	CH	Y101	32	41
312	GM19131	F	MO	Y101	6	32
313	GM19128	M	FA	Y077	8	15
314	GM19129	F	CH	Y077	15	25
315	GM19127	F	MO	Y077	25	34
316	GM19144	M	FA	Y074	32	53
317	GM19145	M	CH	Y074	6	32
318	GM19143	F	MO	Y074	6	13
319	GM19153	M	FA	Y072	29	40
320	GM19154	M	CH	Y072	27	29
321	GM19152	F	MO	Y072	27	35
322	GM19141	M	FA	Y071	37	41
323	GM19142	M	CH	Y071	24	25	37		Mosaic [25(20%)+37(80%)]
324	GM19140	F	MO	Y071	24	25
325	GM19119	M	FA	Y060	22	22
326	GM19120	M	CH	Y060	22	24
327	GM19116	F	MO	Y060	24	30
328	GM19223	M	FA	Y058	15	42
329	GM19221	F	CH	Y058	15	25
330	GM19222	F	MO	Y058	21	25
331	GM19160	M	FA	Y056	10	13
332	GM19161	M	CH	Y056	13	21
333	GM19159	F	MO	Y056	21	24
334	GM19207	M	FA	Y051	17	44
335	GM19208	M	CH	Y051	11	44
336	GM19206	F	MO	Y051	11	25
337	GM19210	M	FA	Y050	8	50
338	GM19211	M	CH	Y050	8	10
339	GM19209	F	MO	Y050	9	10
340	GM19203	M	FA	Y048	12	35
341	GM19205	M	CH	Y048	35	43
342	GM19204	F	MO	Y048	10	43
343	GM19171	M	FA	Y047	13	21
344	GM19173	M	CH	Y047	21	34
345	GM19172	F	MO	Y047	30	34
346	GM19200	M	FA	Y045	8	9
347	GM19202	F	CH	Y045	8	28
348	GM19201	F	MO	Y045	14	28
349	GM19138	M	FA	Y043	14	39
350	GM19139	M	CH	Y043	20	38
351	GM19137	F	MO	Y043	20	20
352	GM19101	M	FA	Y042	6	29
353	GM19103	M	CH	Y042	6	15	6		de novo expansion of 86 kb to 94 kb (14 units to 15 units)
354	GM19102	F	MO	Y042	14	14
355	GM19092	M	FA	Y040	30	39
356	GM19094	F	CH	Y040	30	38
357	GM19093	F	MO	Y040	17	38
358	GM18913	M	FA	Y028	15	18
359	GM18914	M	CH	Y028	15	15
360	GM18912	F	MO	Y028	8	15
361	GM18862	M	FA	Y024	8	12	13		Mosaic [12(50%)+13(50%)]
362	GM18863	M	CH	Y024	9	12
363	GM18861	F	MO	Y024	8	9
364	GM18856	M	FA	Y023	17	19
365	GM18857	M	CH	Y023	8	17
366	GM18855	F	MO	Y023	8	22
367	GM18853	M	FA	Y018	10	18
368	GM18854	M	CH	Y018	18	29
369	GM18852	F	MO	Y018	28	29
370	GM18871	M	FA	Y017	9	10
371	GM18872	M	CH	Y017	10	12
372	GM18870	F	MO	Y017	12	19
373	GM18522	M	FA	Y016	16	27
374	GM18521	M	CH	Y016	27	27
375	GM18523	F	MO	Y016	15	27
376	GM18516	M	FA	Y013	8	19
377	GM18515	M	CH	Y013	19	35
378	GM18517	F	MO	Y013	21	35
379	GM18859	M	FA	Y012	15	23
380	GM18860	M	CH	Y012	15	17
381	GM18858	F	MO	Y012	10	17
382	GM18507	M	FA	Y009	13	13
383	GM18506	M	CH	Y009	13	19
384	GM18508	F	MO	Y009	19	43
385	GM18504	M	FA	Y005	22	43
386	GM18503	M	CH	Y005	34	43
387	GM18505	F	MO	Y005	10	34
388	GM18501	M	FA	Y004	10	13
389	GM18500	M	CH	Y004	10	13
390	GM18502	F	MO	Y004	10	10

## Sheet: DXZ4
Repeat sizes in units for DXZ4
CEU panel
Lab ID	HapMap ID	Gender	Relative	Family	array (a)	array (b)	array (c)	Remarks
101	GM12891	M	FA	1463		50
102	GM12878	F	CH	1463	50	50
103	GM12892	F	MO	1463	50	57
104	GM12872	M	FA	1459		33
105	GM12864	M	CH	1459		70
106	GM12873	F	MO	1459	70	70
107	GM12874	M	FA	1459		51
108	GM12865	F	CH	1459	51	59
109	GM12875	F	MO	1459	59	65
110	GM12812	M	FA	1454		58
111	GM12801	M	CH	1454		69
112	GM12813	F	MO	1454	69	79
113	GM12814	M	FA	1454		80
114	GM12802	F	CH	1454	80	80
115	GM12815	F	MO	1454	73	80
116	GM12760	M	FA	1447		42
117	GM12752	M	CH	1447		47
118	GM12761	F	MO	1447	47	73
119	GM12762	M	FA	1447		58
120	GM12753	F	CH	1447	58	70
121	GM12763	F	MO	1447	70	70
122	GM12750	M	FA	1444		61
123	GM12740	F	CH	1444	48	61
124	GM12751	F	MO	1444	39	48	113	Mosaic [39(20%)+113(80%)]
125	GM12003	M	FA	1420		67
126	GM10838	M	CH	1420		67
127	GM12004	F	MO	1420	67	91
128	GM12005	M	FA	1420		61
129	GM10839	F	CH	1420	61	89
130	GM12006	F	MO	1420	28	89
131	GM12248	M	FA	1416		58
132	GM10835	M	CH	1416		59
133	GM12249	F	MO	1416	59	59
134	GM12154	M	FA	1408	3	36		Mosaic [3(50%)+36(50%)]
135	GM10830	M	CH	1408		94
136	GM12154	F	MO	1408	NA	NA		No DNA
137	GM12155	M	FA	1408		39
138	GM10831	F	CH	1408	39	39
139	GM12156	F	MO	1408	39	81
140	GM12264	M	FA	1375		47
141	GM10863	F	CH	1375	47	77
142	GM12234	F	MO	1375	66	77
143	GM11992	M	FA	1362		81
144	GM10860	M	CH	1362		55
145	GM11993	F	MO	1362	55	62
146	GM11994	M	FA	1362		33
147	GM10861	F	CH	1362	33	51
148	GM11995	F	MO	1362	51	53
149	GM12716	M	FA	1358		72
150	GM12707	M	CH	1358		63
151	GM12717	F	MO	1358	54	63
152	GM11829	M	FA	1350		54
153	GM10856	M	CH	1350		49
154	GM11830	F	MO	1350	49	54
155	GM11831	M	FA	1350		55
156	GM10855	F	CH	1350	49	55
157	GM11832	F	MO	1350	49	64
158	GM11839	M	FA	1349		86
159	GM10854	F	CH	1349	31	86
160	GM11840	F	MO	1349	28	31
161	GM11881	M	FA	1347		84
162	GM10859	F	CH	1347	72	84
163	GM11882	F	MO	1347	55	72
164	GM12043	M	FA	1346		83
165	GM10857	M	CH	1346		40
166	GM12044	F	MO	1346	40	63
167	GM07357	M	FA	1345		51
168	GM07348	F	CH	1345	51	66
169	GM07345	F	MO	1345	66	66
170	GM12056	M	FA	1344		50
171	GM10851	M	CH	1344		65
172	GM12057	F	MO	1344	46	65
173	GM07034	M	FA	1341		49
174	GM07048	M	CH	1341		20
175	GM07055	F	MO	1341	20	64
176	GM06993	M	FA	1341		NA		No DNA
177	GM06991	F	CH	1341	67	84
178	GM06985	F	MO	1341	67	84
179	GM06994	M	FA	1340		53
180	GM07029	M	CH	1340		58
181	GM07000	F	MO	1340	58	62
182	GM07022	M	FA	1340		65
183	GM07019	F	CH	1340	65	65
184	GM07056	F	MO	1340	57	65
185	GM12144	M	FA	1334		43
186	GM10846	M	CH	1334		53
187	GM12145	F	MO	1334	53	88
188	GM12146	M	FA	1334		78
189	GM10847	F	CH	1334	32	78
190	GM12239	F	MO	1334	32	67
ASN panel
Lab ID	HapMap ID	Gender	Ethnicity		array (a)	array (b)	array (c)	Remarks
201	GM18526	F	Han Chinese		62	88
202	GM18529	F	Han Chinese		53	73
203	GM18532	F	Han Chinese		81	90
204	GM18537	F	Han Chinese		48	55
205	GM18540	F	Han Chinese		48	48
206	GM18542	F	Han Chinese		54	73
207	GM18545	F	Han Chinese		42	57	94	Mosaic [94(10%)+42(90%)]
208	GM18547	F	Han Chinese		60	63
209	GM18550	F	Han Chinese		43	63
210	GM18552	F	Han Chinese		62	68
211	GM18555	F	Han Chinese		39	47
212	GM18564	F	Han Chinese		44	97
213	GM18566	F	Han Chinese		47	53
214	GM18570	F	Han Chinese		54	54
215	GM18571	F	Han Chinese		31	48
216	GM18573	F	Han Chinese		43	66	75	Mosaic [43(10%)+75(90%)]
217	GM18576	F	Han Chinese		57	83
218	GM18577	F	Han Chinese		49	68
219	GM18579	F	Han Chinese		45	55
220	GM18582	F	Han Chinese		55	66
221	GM18592	F	Han Chinese		40	46
222	GM18593	F	Han Chinese		57	84
223	GM18594	F	Han Chinese		52	72
224	GM18942	F	Japanese		43	50
225	GM18947	F	Japanese		65	65
226	GM18949	F	Japanese		72	105
227	GM18951	F	Japanese		18	39
228	GM18956	F	Japanese		52	73
229	GM18964	F	Japanese		45	67
230	GM18968	F	Japanese		62	75
231	GM18969	F	Japanese		55	84
232	GM18972	F	Japanese		21	56
233	GM18973	F	Japanese		49	60
234	GM18975	F	Japanese		49	91
235	GM18976	F	Japanese		43	54
236	GM18978	F	Japanese		51	51
237	GM18980	F	Japanese		28	65
238	GM18981	F	Japanese		39	71
239	GM18987	F	Japanese		51	56
240	GM18991	F	Japanese		49	71
241	GM18992	F	Japanese		50	57
242	GM18997	F	Japanese		33	44
243	GM18998	F	Japanese		57	70
244	GM18999	F	Japanese		53	69
245	GM19003	F	Japanese		71	117
246	GM18524	M	Han Chinese			65
247	GM18558	M	Han Chinese			72
248	GM18561	M	Han Chinese			74
249	GM18562	M	Han Chinese			73
250	GM18563	M	Han Chinese			30
251	GM18572	M	Han Chinese			59
252	GM18603	M	Han Chinese			55
253	GM18605	M	Han Chinese			50
254	GM18608	M	Han Chinese			46
255	GM18609	M	Han Chinese			58
256	GM18611	M	Han Chinese			46
257	GM18612	M	Han Chinese			58
258	GM18620	M	Han Chinese			59
259	GM18621	M	Han Chinese			52
260	GM18622	M	Han Chinese			36
261	GM18623	M	Han Chinese			NA		No DNA
262	GM18624	M	Han Chinese			45
263	GM18632	M	Han Chinese			59
264	GM18633	M	Han Chinese			29
265	GM18635	M	Han Chinese			73
266	GM18636	M	Han Chinese			44
267	GM18637	M	Han Chinese			111
268	GM18940	M	Japanese			55
269	GM18943	M	Japanese			51
270	GM18944	M	Japanese			24
271	GM18945	M	Japanese			50
272	GM18948	M	Japanese			50
273	GM18952	M	Japanese			49
274	GM18953	M	Japanese			73
275	GM18959	M	Japanese			44
276	GM18960	M	Japanese			69
277	GM18961	M	Japanese			40
278	GM18965	M	Japanese			64
279	GM18966	M	Japanese			38
280	GM18967	M	Japanese			45
281	GM18970	M	Japanese			65
282	GM18971	M	Japanese			51
283	GM18974	M	Japanese			85
284	GM18990	M	Japanese			59
285	GM18994	M	Japanese			67
286	GM18995	M	Japanese			41
287	GM19000	M	Japanese			60
288	GM19005	M	Japanese			48
289	GM19007	M	Japanese			64
290	GM19012	M	Japanese			58
YRI panel
Lab ID	HapMap ID	Gender	Relative	Family	array (a)	array (b)	array (c)	Remarks
301	GM19239	M	FA	Y117		61
302	GM19240	F	CH	Y117	58	61
303	GM19238	F	MO	Y117	50	58
304	GM19192	M	FA	Y112		42
305	GM19194	M	CH	Y112		50
306	GM19193	F	MO	Y112	50	64
307	GM19098	M	FA	Y105		43
308	GM19100	F	CH	Y105	43	59
309	GM19099	F	MO	Y105	59	72
310	GM19130	M	FA	Y101		42
311	GM19132	F	CH	Y101	42	65
312	GM19131	F	MO	Y101	60	65
313	GM19128	M	FA	Y077		93
314	GM19129	F	CH	Y077	25	64	93	Mosaic: [25(20%)+64(80%)]
315	GM19127	F	MO	Y077	64	90
316	GM19144	M	FA	Y074		45
317	GM19145	M	CH	Y074		68
318	GM19143	F	MO	Y074	58	68
319	GM19153	M	FA	Y072		53
320	GM19154	M	CH	Y072		49
321	GM19152	F	MO	Y072	49	63
322	GM19141	M	FA	Y071		120
323	GM19142	M	CH	Y071		63
324	GM19140	F	MO	Y071	48	63
325	GM19119	M	FA	Y060		73
326	GM19120	M	CH	Y060		58
327	GM19116	F	MO	Y060	58	58
328	GM19223	M	FA	Y058		48
329	GM19221	F	CH	Y058	48	78
330	GM19222	F	MO	Y058	55	78
331	GM19160	M	FA	Y056		94
332	GM19161	M	CH	Y056		42
333	GM19159	F	MO	Y056	42	49
334	GM19207	M	FA	Y051		27
335	GM19208	M	CH	Y051		70
336	GM19206	F	MO	Y051	70	75
337	GM19210	M	FA	Y050		51
338	GM19211	M	CH	Y050		76
339	GM19209	F	MO	Y050	70	76
340	GM19203	M	FA	Y048		48
341	GM19205	M	CH	Y048		58
342	GM19204	F	MO	Y048	45	58
343	GM19171	M	FA	Y047		79
344	GM19173	M	CH	Y047		46
345	GM19172	F	MO	Y047	46	53
346	GM19200	M	FA	Y045		51
347	GM19202	F	CH	Y045	51	74
348	GM19201	F	MO	Y045	26	74
349	GM19138	M	FA	Y043		78
350	GM19139	M	CH	Y043		77
351	GM19137	F	MO	Y043	35	77
352	GM19101	M	FA	Y042		54
353	GM19103	M	CH	Y042		43
354	GM19102	F	MO	Y042	43	66
355	GM19092	M	FA	Y040		78
356	GM19094	F	CH	Y040	78	78
357	GM19093	F	MO	Y040	42	78
358	GM18913	M	FA	Y028		57
359	GM18914	M	CH	Y028		89
360	GM18912	F	MO	Y028	58	89
361	GM18862	M	FA	Y024		62
362	GM18863	M	CH	Y024	43	70		Mosaic: [43(5%)+70(95%)]
363	GM18861	F	MO	Y024	59	70
364	GM18856	M	FA	Y023		67
365	GM18857	M	CH	Y023		46
366	GM18855	F	MO	Y023	46	46
367	GM18853	M	FA	Y018		38
368	GM18854	M	CH	Y018		55
369	GM18852	F	MO	Y018	50	55
370	GM18871	M	FA	Y017		51
371	GM18872	M	CH	Y017		49
372	GM18870	F	MO	Y017	49	70
373	GM18522	M	FA	Y016		57
374	GM18521	M	CH	Y016		40
375	GM18523	F	MO	Y016	40	67
376	GM18516	M	FA	Y013		82
377	GM18515	M	CH	Y013		55
378	GM18517	F	MO	Y013	52	55
379	GM18859	M	FA	Y012		52
380	GM18860	M	CH	Y012		65
381	GM18858	F	MO	Y012	65	76
382	GM18507	M	FA	Y009		59
383	GM18506	M	CH	Y009		70
384	GM18508	F	MO	Y009	70	70
385	GM18504	M	FA	Y005		60
386	GM18503	M	CH	Y005		86
387	GM18505	F	MO	Y005	86	93
388	GM18501	M	FA	Y004		75
389	GM18500	M	CH	Y004		57
390	GM18502	F	MO	Y004	56	57

## Sheet: CT47
Repeat sizes in units for CT47
CEU panel
Lab ID	HapMap ID	Gender	Relative	Family	array (a)	array (b)	array (c)	Remarks
101	GM12891	M	FA	1463		6
102	GM12878	F	CH	1463	6	7
103	GM12892	F	MO	1463	7	8
104	GM12872	M	FA	1459		7
105	GM12864	M	CH	1459		8
106	GM12873	F	MO	1459	7	8
107	GM12874	M	FA	1459		8
108	GM12865	F	CH	1459		7
109	GM12875	F	MO	1459	7	7
110	GM12812	M	FA	1454		7
111	GM12801	M	CH	1454		10
112	GM12813	F	MO	1454	6	10
113	GM12814	M	FA	1454		6
114	GM12802	F	CH	1454	4	6
115	GM12815	F	MO	1454	4	9
116	GM12760	M	FA	1447		7
117	GM12752	M	CH	1447		6
118	GM12761	F	MO	1447	6	7
119	GM12762	M	FA	1447		9
120	GM12753	F	CH	1447	7	10
121	GM12763	F	MO	1447	7	10
122	GM12750	M	FA	1444		5
123	GM12740	F	CH	1444	5	7
124	GM12751	F	MO	1444	7	7
125	GM12003	M	FA	1420		7
126	GM10838	M	CH	1420		7
127	GM12004	F	MO	1420	6	7
128	GM12005	M	FA	1420		8
129	GM10839	F	CH	1420	5	9
130	GM12006	F	MO	1420	6	6
131	GM12248	M	FA	1416		9
132	GM10835	M	CH	1416		8
133	GM12249	F	MO	1416	8	9
134	GM12154	M	FA	1408		9
135	GM10830	M	CH	1408		8
136	GM12154	F	MO	1408	NA	NA		No DNA
137	GM12155	M	FA	1408		8
138	GM10831	F	CH	1408	8	10
139	GM12156	F	MO	1408	7	10
140	GM12264	M	FA	1375		10
141	GM10863	F	CH	1375	8	10
142	GM12234	F	MO	1375	8	9
143	GM11992	M	FA	1362		9
144	GM10860	M	CH	1362		8
145	GM11993	F	MO	1362	8	9
146	GM11994	M	FA	1362		9
147	GM10861	F	CH	1362	8	9
148	GM11995	F	MO	1362	8	9
149	GM12716	M	FA	1358		8
150	GM12707	M	CH	1358		7
151	GM12717	F	MO	1358	7	7
152	GM11829	M	FA	1350		9
153	GM10856	M	CH	1350		8
154	GM11830	F	MO	1350	8	9
155	GM11831	M	FA	1350		8
156	GM10855	F	CH	1350	8	8
157	GM11832	F	MO	1350	7	8
158	GM11839	M	FA	1349		7
159	GM10854	F	CH	1349	7	7
160	GM11840	F	MO	1349	7	7
161	GM11881	M	FA	1347		8
162	GM10859	F	CH	1347		8
163	GM11882	F	MO	1347	7	8
164	GM12043	M	FA	1346		8
165	GM10857	M	CH	1346		10
166	GM12044	F	MO	1346	10	10
167	GM07357	M	FA	1345		8
168	GM07348	F	CH	1345	8	9
169	GM07345	F	MO	1345	8	9
170	GM12056	M	FA	1344		9
171	GM10851	M	CH	1344		8
172	GM12057	F	MO	1344	6	8
173	GM07034	M	FA	1341		7
174	GM07048	M	CH	1341		8
175	GM07055	F	MO	1341	7	8
176	GM06993	M	FA	1341		NA		No DNA
177	GM06991	F	CH	1341	5	7
178	GM06985	F	MO	1341	5	7
179	GM06994	M	FA	1340		6
180	GM07029	M	CH	1340		8
181	GM07000	F	MO	1340	7	8
182	GM07022	M	FA	1340		6
183	GM07019	F	CH	1340	4	6
184	GM07056	F	MO	1340	4	8
185	GM12144	M	FA	1334		4
186	GM10846	M	CH	1334		6
187	GM12145	F	MO	1334	6	6
188	GM12146	M	FA	1334		6
189	GM10847	F	CH	1334	6	7
190	GM12239	F	MO	1334	6	7
ASN panel
Lab ID	HapMap ID	Gender	Ethnicity		array (a)	array (b)	array (c)	Remarks
201	GM18526	F	Han Chinese		6	7
202	GM18529	F	Han Chinese		6	9
203	GM18532	F	Han Chinese		7	10
204	GM18537	F	Han Chinese		6	7
205	GM18540	F	Han Chinese		4	7
206	GM18542	F	Han Chinese		5	10
207	GM18545	F	Han Chinese		7	8
208	GM18547	F	Han Chinese		7	8
209	GM18550	F	Han Chinese		7	7
210	GM18552	F	Han Chinese		5	8
211	GM18555	F	Han Chinese		8	8
212	GM18564	F	Han Chinese		7	8
213	GM18566	F	Han Chinese		6	8
214	GM18570	F	Han Chinese		5	8	21	Mosaic [5(95%)+21(5%)] or [8(95%)+21(5%)]
215	GM18571	F	Han Chinese		7	7
216	GM18573	F	Han Chinese		7	11
217	GM18576	F	Han Chinese		8	8
218	GM18577	F	Han Chinese		8	10
219	GM18579	F	Han Chinese		15	16	7	Mosaic [7(80%)+16(20%)]
220	GM18582	F	Han Chinese		8	17
221	GM18592	F	Han Chinese		6	8
222	GM18593	F	Han Chinese		7	7
223	GM18594	F	Han Chinese		9	10
224	GM18942	F	Japanese		7	7
225	GM18947	F	Japanese		7	7
226	GM18949	F	Japanese		5	8
227	GM18951	F	Japanese		6	8
228	GM18956	F	Japanese		5	6
229	GM18964	F	Japanese		4	6
230	GM18968	F	Japanese		6	7
231	GM18969	F	Japanese		4	7
232	GM18972	F	Japanese		5	9
233	GM18973	F	Japanese		6	7
234	GM18975	F	Japanese		5	7
235	GM18976	F	Japanese		5	12
236	GM18978	F	Japanese		5	10
237	GM18980	F	Japanese		5	5
238	GM18981	F	Japanese		5	8
239	GM18987	F	Japanese		4	7
240	GM18991	F	Japanese		5	6
241	GM18992	F	Japanese		5	9
242	GM18997	F	Japanese		4	7
243	GM18998	F	Japanese		7	7
244	GM18999	F	Japanese		7	7
245	GM19003	F	Japanese		5	6
246	GM18524	M	Han Chinese			4
247	GM18558	M	Han Chinese			5
248	GM18561	M	Han Chinese			4
249	GM18562	M	Han Chinese			7
250	GM18563	M	Han Chinese			7
251	GM18572	M	Han Chinese			4
252	GM18603	M	Han Chinese			7
253	GM18605	M	Han Chinese			8
254	GM18608	M	Han Chinese			6
255	GM18609	M	Han Chinese			6
256	GM18611	M	Han Chinese			5
257	GM18612	M	Han Chinese			5
258	GM18620	M	Han Chinese			5
259	GM18621	M	Han Chinese			8
260	GM18622	M	Han Chinese			6
261	GM18623	M	Han Chinese			NA		No DNA
262	GM18624	M	Han Chinese			5
263	GM18632	M	Han Chinese			4
264	GM18633	M	Han Chinese			5
265	GM18635	M	Han Chinese			5
266	GM18636	M	Han Chinese			6
267	GM18637	M	Han Chinese			6
268	GM18940	M	Japanese			4
269	GM18943	M	Japanese			6
270	GM18944	M	Japanese			6
271	GM18945	M	Japanese			5
272	GM18948	M	Japanese			6
273	GM18952	M	Japanese			5
274	GM18953	M	Japanese			12
275	GM18959	M	Japanese			7
276	GM18960	M	Japanese			5
277	GM18961	M	Japanese			6
278	GM18965	M	Japanese			5
279	GM18966	M	Japanese			6
280	GM18967	M	Japanese			6
281	GM18970	M	Japanese			5
282	GM18971	M	Japanese			5
283	GM18974	M	Japanese			5
284	GM18990	M	Japanese			6
285	GM18994	M	Japanese			6
286	GM18995	M	Japanese			6
287	GM19000	M	Japanese			9
288	GM19005	M	Japanese			7
289	GM19007	M	Japanese			6
290	GM19012	M	Japanese			6
YRI panel
Lab ID	HapMap ID	Gender	Relative	Family	array (a)	array (b)	array (c)	Remarks
301	GM19239	M	FA	Y117		5
302	GM19240	F	CH	Y117	5	8
303	GM19238	F	MO	Y117	8	8
304	GM19192	M	FA	Y112		8
305	GM19194	M	CH	Y112		8
306	GM19193	F	MO	Y112	7	8
307	GM19098	M	FA	Y105		7
308	GM19100	F	CH	Y105	7	7
309	GM19099	F	MO	Y105	7	9
310	GM19130	M	FA	Y101		8
311	GM19132	F	CH	Y101	7	8
312	GM19131	F	MO	Y101	6	7
313	GM19128	M	FA	Y077		5
314	GM19129	F	CH	Y077	5	5
315	GM19127	F	MO	Y077	5	8
316	GM19144	M	FA	Y074		9
317	GM19145	M	CH	Y074		4
318	GM19143	F	MO	Y074	4	6
319	GM19153	M	FA	Y072		6
320	GM19154	M	CH	Y072		6
321	GM19152	F	MO	Y072	6	7
322	GM19141	M	FA	Y071		7
323	GM19142	M	CH	Y071		6
324	GM19140	F	MO	Y071	5	6
325	GM19119	M	FA	Y060		4
326	GM19120	M	CH	Y060		7
327	GM19116	F	MO	Y060	7	9
328	GM19223	M	FA	Y058		6
329	GM19221	F	CH	Y058	6	7
330	GM19222	F	MO	Y058	7	8
331	GM19160	M	FA	Y056		5
332	GM19161	M	CH	Y056		6
333	GM19159	F	MO	Y056	6	6
334	GM19207	M	FA	Y051		7
335	GM19208	M	CH	Y051		8
336	GM19206	F	MO	Y051	7	8
337	GM19210	M	FA	Y050		8
338	GM19211	M	CH	Y050		5
339	GM19209	F	MO	Y050	5	5
340	GM19203	M	FA	Y048		8
341	GM19205	M	CH	Y048		5
342	GM19204	F	MO	Y048	5	5
343	GM19171	M	FA	Y047		7
344	GM19173	M	CH	Y047		11
345	GM19172	F	MO	Y047	7	11
346	GM19200	M	FA	Y045		5
347	GM19202	F	CH	Y045	5	7
348	GM19201	F	MO	Y045	6	7
349	GM19138	M	FA	Y043		9
350	GM19139	M	CH	Y043		7
351	GM19137	F	MO	Y043	7	7
352	GM19101	M	FA	Y042		6
353	GM19103	M	CH	Y042		8
354	GM19102	F	MO	Y042	8	8
355	GM19092	M	FA	Y040		7
356	GM19094	F	CH	Y040	6	7
357	GM19093	F	MO	Y040	5	6
358	GM18913	M	FA	Y028		8
359	GM18914	M	CH	Y028		7
360	GM18912	F	MO	Y028	7	8
361	GM18862	M	FA	Y024		5
362	GM18863	M	CH	Y024		7
363	GM18861	F	MO	Y024	5	7
364	GM18856	M	FA	Y023		5
365	GM18857	M	CH	Y023		6
366	GM18855	F	MO	Y023	6	6
367	GM18853	M	FA	Y018		6
368	GM18854	M	CH	Y018		5
369	GM18852	F	MO	Y018	5	5
370	GM18871	M	FA	Y017		5
371	GM18872	M	CH	Y017		5
372	GM18870	F	MO	Y017	5	5
373	GM18522	M	FA	Y016		5
374	GM18521	M	CH	Y016		7
375	GM18523	F	MO	Y016	6	7
376	GM18516	M	FA	Y013		6
377	GM18515	M	CH	Y013		5
378	GM18517	F	MO	Y013	5	8
379	GM18859	M	FA	Y012		6
380	GM18860	M	CH	Y012		7
381	GM18858	F	MO	Y012	7	9
382	GM18507	M	FA	Y009		7
383	GM18506	M	CH	Y009		6
384	GM18508	F	MO	Y009	6	15
385	GM18504	M	FA	Y005		13
386	GM18503	M	CH	Y005		6
387	GM18505	F	MO	Y005	6	9
388	GM18501	M	FA	Y004		9
389	GM18500	M	CH	Y004		6
390	GM18502	F	MO	Y004	6	9

## Sheet: D4Z4 (4q)
Repeat sizes in units for D4Z4 (4q)
CEU panel
Lab ID	HapMap ID	Gender	Relative	Family	array (a)	array (b)	array (c)	Remarks
101	GM12891	M	FA	1463	20	48
102	GM12878	F	CH	1463	20	48
103	GM12892	F	MO	1463	20	25
104	GM12872	M	FA	1459	27	27
105	GM12864	M	CH	1459	24	27
106	GM12873	F	MO	1459	20	24
107	GM12874	M	FA	1459	53	69
108	GM12865	F	CH	1459	45	53
109	GM12875	F	MO	1459	22	45
110	GM12812	M	FA	1454	30	37
111	GM12801	M	CH	1454	37	31
112	GM12813	F	MO	1454	31	67
113	GM12814	M	FA	1454	11	50
114	GM12802	F	CH	1454	15	50
115	GM12815	F	MO	1454	13	15
116	GM12760	M	FA	1447	44	54
117	GM12752	M	CH	1447	44	48
118	GM12761	F	MO	1447	35	48
119	GM12762	M	FA	1447	18	23
120	GM12753	F	CH	1447	23	23
121	GM12763	F	MO	1447	23	57
122	GM12750	M	FA	1444	27	52
123	GM12740	F	CH	1444	21	27
124	GM12751	F	MO	1444	21	38
125	GM12003	M	FA	1420	27	30
126	GM10838	M	CH	1420	30	70
127	GM12004	F	MO	1420	17	70
128	GM12005	M	FA	1420	18	25
129	GM10839	F	CH	1420	16	17
130	GM12006	F	MO	1420	15	29
131	GM12248	M	FA	1416	30	46
132	GM10835	M	CH	1416	20	30
133	GM12249	F	MO	1416	20	32
134	GM12154	M	FA	1408	16	108
135	GM10830	M	CH	1408	26	108
136	GM12154	F	MO	1408	NA	NA		No DNA
137	GM12155	M	FA	1408	16	21
138	GM10831	F	CH	1408	16	25
139	GM12156	F	MO	1408	25	30
140	GM12264	M	FA	1375	20	57
141	GM10863	F	CH	1375	45	57
142	GM12234	F	MO	1375	37	45
143	GM11992	M	FA	1362	27	31
144	GM10860	M	CH	1362	31	50
145	GM11993	F	MO	1362	25	50
146	GM11994	M	FA	1362	32	49
147	GM10861	F	CH	1362	32	49
148	GM11995	F	MO	1362	25	32
149	GM12716	M	FA	1358	57	20
150	GM12707	M	CH	1358	20	20
151	GM12717	F	MO	1358	20	20
152	GM11829	M	FA	1350	29	57
153	GM10856	M	CH	1350	26	29
154	GM11830	F	MO	1350	17	26
155	GM11831	M	FA	1350	31	14
156	GM10855	F	CH	1350	29	14
157	GM11832	F	MO	1350	23	29
158	GM11839	M	FA	1349	29	50
159	GM10854	F	CH	1349	50	113
160	GM11840	F	MO	1349	24	113
161	GM11881	M	FA	1347	22	27
162	GM10859	F	CH	1347	22	24
163	GM11882	F	MO	1347	24	38
164	GM12043	M	FA	1346	25	56
165	GM10857	M	CH	1346	25	50
166	GM12044	F	MO	1346	43	50
167	GM07357	M	FA	1345	36	48
168	GM07348	F	CH	1345	48	61
169	GM07345	F	MO	1345	53	61
170	GM12056	M	FA	1344	21	67
171	GM10851	M	CH	1344	40	67
172	GM12057	F	MO	1344	23	40
173	GM07034	M	FA	1341	27	56
174	GM07048	M	CH	1341	23	27
175	GM07055	F	MO	1341	23	35
176	GM06993	M	FA	1341	NA	NA		No DNA
177	GM06991	F	CH	1341	22	58
178	GM06985	F	MO	1341	22	41
179	GM06994	M	FA	1340	29	27
180	GM07029	M	CH	1340	29	50
181	GM07000	F	MO	1340	21	50
182	GM07022	M	FA	1340	10	57
183	GM07019	F	CH	1340	10	39
184	GM07056	F	MO	1340	15	39
185	GM12144	M	FA	1334	20	58
186	GM10846	M	CH	1334	19	21
187	GM12145	F	MO	1334	21	28
188	GM12146	M	FA	1334	26	30
189	GM10847	F	CH	1334	30	76
190	GM12239	F	MO	1334	29	76
ASN panel
Lab ID	HapMap ID	Gender	Ethnicity		array (a)	array (b)	array (c)	Remarks
201	GM18526	F	Han Chinese		21	26
202	GM18529	F	Han Chinese		23	36
203	GM18532	F	Han Chinese		16	22
204	GM18537	F	Han Chinese		18	28
205	GM18540	F	Han Chinese		30	37
206	GM18542	F	Han Chinese		26	29
207	GM18545	F	Han Chinese		25	40
208	GM18547	F	Han Chinese		20	41
209	GM18550	F	Han Chinese		26	28
210	GM18552	F	Han Chinese		30	36
211	GM18555	F	Han Chinese		25	35
212	GM18564	F	Han Chinese		10	23
213	GM18566	F	Han Chinese		27	50
214	GM18570	F	Han Chinese		6	15
215	GM18571	F	Han Chinese		24	26
216	GM18573	F	Han Chinese		40	NA		NA = telomere deletion
217	GM18576	F	Han Chinese		17	23
218	GM18577	F	Han Chinese		13	24
219	GM18579	F	Han Chinese		18	26	28	Mosaic [26(50%)+28(50%)]
220	GM18582	F	Han Chinese		12	42
221	GM18592	F	Han Chinese		17	22
222	GM18593	F	Han Chinese		11	22
223	GM18594	F	Han Chinese		14	26
224	GM18942	F	Japanese		16	19
225	GM18947	F	Japanese		13	27
226	GM18949	F	Japanese		12	14
227	GM18951	F	Japanese		19	21
228	GM18956	F	Japanese		27	13
229	GM18964	F	Japanese		40	61
230	GM18968	F	Japanese		13	39
231	GM18969	F	Japanese		18	30
232	GM18972	F	Japanese		12	23
233	GM18973	F	Japanese		18	20
234	GM18975	F	Japanese		24	30
235	GM18976	F	Japanese		6	13
236	GM18978	F	Japanese		20	57
237	GM18980	F	Japanese		14	17
238	GM18981	F	Japanese		12	25
239	GM18987	F	Japanese		21	37
240	GM18991	F	Japanese		10	17
241	GM18992	F	Japanese		40	44
242	GM18997	F	Japanese		19	26
243	GM18998	F	Japanese		6	23
244	GM18999	F	Japanese		13	19
245	GM19003	F	Japanese		21	21
246	GM18524	M	Han Chinese		22	30
247	GM18558	M	Han Chinese		14	31
248	GM18561	M	Han Chinese		17	36
249	GM18562	M	Han Chinese		22	30
250	GM18563	M	Han Chinese		26	29
251	GM18572	M	Han Chinese		25	38
252	GM18603	M	Han Chinese		17	NA		NA = telomere deletion
253	GM18605	M	Han Chinese		26	32
254	GM18608	M	Han Chinese		18	28
255	GM18609	M	Han Chinese		17	22
256	GM18611	M	Han Chinese		16	65
257	GM18612	M	Han Chinese		14	17
258	GM18620	M	Han Chinese		22	29
259	GM18621	M	Han Chinese		14	39
260	GM18622	M	Han Chinese		17	17
261	GM18623	M	Han Chinese		14	28
262	GM18624	M	Han Chinese		7	13
263	GM18632	M	Han Chinese		13	14
264	GM18633	M	Han Chinese		9	34
265	GM18635	M	Han Chinese		22	24
266	GM18636	M	Han Chinese		24	29
267	GM18637	M	Han Chinese		20	37
268	GM18940	M	Japanese		21	31
269	GM18943	M	Japanese		24	38
270	GM18944	M	Japanese		15	24
271	GM18945	M	Japanese		18	24
272	GM18948	M	Japanese		20	26
273	GM18952	M	Japanese		17	17
274	GM18953	M	Japanese		18	24
275	GM18959	M	Japanese		17	49
276	GM18960	M	Japanese		20	23
277	GM18961	M	Japanese		26	40
278	GM18965	M	Japanese		12	21
279	GM18966	M	Japanese		36	58
280	GM18967	M	Japanese		17	24
281	GM18970	M	Japanese		18	21
282	GM18971	M	Japanese		9	20
283	GM18974	M	Japanese		13	24
284	GM18990	M	Japanese		23	26
285	GM18994	M	Japanese		9	35
286	GM18995	M	Japanese		14	27
287	GM19000	M	Japanese		17	38
288	GM19005	M	Japanese		13	22
289	GM19007	M	Japanese		23	33
290	GM19012	M	Japanese		15	27
YRI panel
Lab ID	HapMap ID	Gender	Relative	Family	array (a)	array (b)	array (c)	Remarks
301	GM19239	M	FA	Y117	9	37
302	GM19240	F	CH	Y117	24	37
303	GM19238	F	MO	Y117	24	47
304	GM19192	M	FA	Y112	8	45
305	GM19194	M	CH	Y112	45	58
306	GM19193	F	MO	Y112	37	58
307	GM19098	M	FA	Y105	24	75
308	GM19100	F	CH	Y105	24	40
309	GM19099	F	MO	Y105	11	40
310	GM19130	M	FA	Y101	19	48
311	GM19132	F	CH	Y101	29	48
312	GM19131	F	MO	Y101	6	29
313	GM19128	M	FA	Y077	34	66
314	GM19129	F	CH	Y077	25	34
315	GM19127	F	MO	Y077	25	96
316	GM19144	M	FA	Y074	23	33
317	GM19145	M	CH	Y074	18	33
318	GM19143	F	MO	Y074	18	32
319	GM19153	M	FA	Y072	3	23	23	complex (23 and 3+23)
320	GM19154	M	CH	Y072	3	23	53	complex (53 and 3+23)
321	GM19152	F	MO	Y072	43	53
322	GM19141	M	FA	Y071	13	41
323	GM19142	M	CH	Y071	41	41
324	GM19140	F	MO	Y071	37	41
325	GM19119	M	FA	Y060	41	52
326	GM19120	M	CH	Y060	41	35
327	GM19116	F	MO	Y060	29	35
328	GM19223	M	FA	Y058	41	90
329	GM19221	F	CH	Y058	87	90
330	GM19222	F	MO	Y058	25	87
331	GM19160	M	FA	Y056	24	31
332	GM19161	M	CH	Y056	7	24
333	GM19159	F	MO	Y056	7	61
334	GM19207	M	FA	Y051	22	26
335	GM19208	M	CH	Y051	22	29
336	GM19206	F	MO	Y051	41	29
337	GM19210	M	FA	Y050	38	55	57	Mosaic [55(15%)+57(85%)]
338	GM19211	M	CH	Y050	24	38
339	GM19209	F	MO	Y050	24	27
340	GM19203	M	FA	Y048	46	53
341	GM19205	M	CH	Y048	43	53
342	GM19204	F	MO	Y048	20	43
343	GM19171	M	FA	Y047	11	18
344	GM19173	M	CH	Y047	16	18
345	GM19172	F	MO	Y047	16	29
346	GM19200	M	FA	Y045	18	35
347	GM19202	F	CH	Y045	18	30
348	GM19201	F	MO	Y045	25	30
349	GM19138	M	FA	Y043	19	41
350	GM19139	M	CH	Y043	19	90
351	GM19137	F	MO	Y043	24	90
352	GM19101	M	FA	Y042	16	21
353	GM19103	M	CH	Y042	16	20
354	GM19102	F	MO	Y042	7	20
355	GM19092	M	FA	Y040	23	24
356	GM19094	F	CH	Y040	9	23
357	GM19093	F	MO	Y040	9	72
358	GM18913	M	FA	Y028	24	52
359	GM18914	M	CH	Y028	8	24
360	GM18912	F	MO	Y028	8	14
361	GM18862	M	FA	Y024	39	72
362	GM18863	M	CH	Y024	26	39
363	GM18861	F	MO	Y024	26	26
364	GM18856	M	FA	Y023	13	44
365	GM18857	M	CH	Y023	7	13
366	GM18855	F	MO	Y023	7	39
367	GM18853	M	FA	Y018	44	53
368	GM18854	M	CH	Y018	43	53
369	GM18852	F	MO	Y018	43	47
370	GM18871	M	FA	Y017	33	72
371	GM18872	M	CH	Y017	72	90
372	GM18870	F	MO	Y017	57	90
373	GM18522	M	FA	Y016	28	72
374	GM18521	M	CH	Y016	17	72
375	GM18523	F	MO	Y016	17	43
376	GM18516	M	FA	Y013	19	26
377	GM18515	M	CH	Y013	19	72
378	GM18517	F	MO	Y013	13	72
379	GM18859	M	FA	Y012	28	42
380	GM18860	M	CH	Y012	29	42
381	GM18858	F	MO	Y012	29	63
382	GM18507	M	FA	Y009	22	46
383	GM18506	M	CH	Y009	22	84
384	GM18508	F	MO	Y009	7	84
385	GM18504	M	FA	Y005	24	27
386	GM18503	M	CH	Y005	13	24
387	GM18505	F	MO	Y005	8	13
388	GM18501	M	FA	Y004	9	41
389	GM18500	M	CH	Y004	9	41
390	GM18502	F	MO	Y004	9	36

## Sheet: D4Z4 (10q)
Repeat sizes in units for D4Z4 (10q)
CEU panel
Lab ID	HapMap ID	Gender	Relative	Family	array (a)	array (b)	array (c)	Remarks
101	GM12891	M	FA	1463	11	15
102	GM12878	F	CH	1463	15	20
103	GM12892	F	MO	1463	20	37
104	GM12872	M	FA	1459	11	21
105	GM12864	M	CH	1459	11	17
106	GM12873	F	MO	1459	12	17
107	GM12874	M	FA	1459	16	24
108	GM12865	F	CH	1459	20	24
109	GM12875	F	MO	1459	20	20
110	GM12812	M	FA	1454	20	37
111	GM12801	M	CH	1454	16	20
112	GM12813	F	MO	1454	16	23
113	GM12814	M	FA	1454	21	21
114	GM12802	F	CH	1454	21	40
115	GM12815	F	MO	1454	36	40
116	GM12760	M	FA	1447	22	28
117	GM12752	M	CH	1447	13	22
118	GM12761	F	MO	1447	13	39
119	GM12762	M	FA	1447	10	19
120	GM12753	F	CH	1447	19	19
121	GM12763	F	MO	1447	6	19
122	GM12750	M	FA	1444	10	33
123	GM12740	F	CH	1444	6	10
124	GM12751	F	MO	1444	6	15
125	GM12003	M	FA	1420	5	24
126	GM10838	M	CH	1420	24	25
127	GM12004	F	MO	1420	25	39
128	GM12005	M	FA	1420	16	34
129	GM10839	F	CH	1420	10	36
130	GM12006	F	MO	1420	10	27
131	GM12248	M	FA	1416	16	20
132	GM10835	M	CH	1416	2	20
133	GM12249	F	MO	1416	2	28
134	GM12154	M	FA	1408	20	32
135	GM10830	M	CH	1408	8	20
136	GM12154	F	MO	1408	NA	NA		No DNA
137	GM12155	M	FA	1408	10	35
138	GM10831	F	CH	1408	7	35
139	GM12156	F	MO	1408	7	17
140	GM12264	M	FA	1375	14	28
141	GM10863	F	CH	1375	14	14
142	GM12234	F	MO	1375	14	14
143	GM11992	M	FA	1362	7	41
144	GM10860	M	CH	1362	7	50
145	GM11993	F	MO	1362	16	50
146	GM11994	M	FA	1362	10	60
147	GM10861	F	CH	1362	19	60
148	GM11995	F	MO	1362	7	19
149	GM12716	M	FA	1358	19	36
150	GM12707	M	CH	1358	6	36
151	GM12717	F	MO	1358	6	63
152	GM11829	M	FA	1350	11	32
153	GM10856	M	CH	1350	11	19
154	GM11830	F	MO	1350	19	23
155	GM11831	M	FA	1350	40	25
156	GM10855	F	CH	1350	40	29
157	GM11832	F	MO	1350	23	29
158	GM11839	M	FA	1349	21	21
159	GM10854	F	CH	1349	21	44
160	GM11840	F	MO	1349	44	47
161	GM11881	M	FA	1347	36	46
162	GM10859	F	CH	1347	36	42
163	GM11882	F	MO	1347	21	42
164	GM12043	M	FA	1346	7	7
165	GM10857	M	CH	1346	7	21
166	GM12044	F	MO	1346	10	21
167	GM07357	M	FA	1345	18	19
168	GM07348	F	CH	1345	18	20
169	GM07345	F	MO	1345	20	27
170	GM12056	M	FA	1344	18	31
171	GM10851	M	CH	1344	19	37
172	GM12057	F	MO	1344	25	37
173	GM07034	M	FA	1341	12	12
174	GM07048	M	CH	1341	12	33
175	GM07055	F	MO	1341	27	33
176	GM06993	M	FA	1341	NA	NA		No DNA
177	GM06991	F	CH	1341	20	31
178	GM06985	F	MO	1341	7	31
179	GM06994	M	FA	1340	21	29
180	GM07029	M	CH	1340	10	29
181	GM07000	F	MO	1340	7	10
182	GM07022	M	FA	1340	6	19
183	GM07019	F	CH	1340	6	15
184	GM07056	F	MO	1340	15	21
185	GM12144	M	FA	1334	9	22
186	GM10846	M	CH	1334	64	22
187	GM12145	F	MO	1334	3	64
188	GM12146	M	FA	1334	21	26
189	GM10847	F	CH	1334	10	26
190	GM12239	F	MO	1334	10	20
ASN panel
Lab ID	HapMap ID	Gender	Ethnicity		array (a)	array (b)	array (c)	Remarks
201	GM18526	F	Han Chinese		12	62
202	GM18529	F	Han Chinese		19	23
203	GM18532	F	Han Chinese		31	58
204	GM18537	F	Han Chinese		18	39
205	GM18540	F	Han Chinese		10	41
206	GM18542	F	Han Chinese		15	21
207	GM18545	F	Han Chinese		17	20
208	GM18547	F	Han Chinese		10	20
209	GM18550	F	Han Chinese		13	20
210	GM18552	F	Han Chinese		18	21
211	GM18555	F	Han Chinese		29	37
212	GM18564	F	Han Chinese		14	21
213	GM18566	F	Han Chinese		7	14
214	GM18570	F	Han Chinese		11	17
215	GM18571	F	Han Chinese		22	24
216	GM18573	F	Han Chinese		29	50
217	GM18576	F	Han Chinese		6	9	10	Mosaic [9(30%)+10(70%)]
218	GM18577	F	Han Chinese		15	21
219	GM18579	F	Han Chinese		28	35
220	GM18582	F	Han Chinese		10	15
221	GM18592	F	Han Chinese		15	20
222	GM18593	F	Han Chinese		11	22
223	GM18594	F	Han Chinese		11	26
224	GM18942	F	Japanese		7	39
225	GM18947	F	Japanese		9	15
226	GM18949	F	Japanese		8	10
227	GM18951	F	Japanese		23	26
228	GM18956	F	Japanese		27	36
229	GM18964	F	Japanese		12	23
230	GM18968	F	Japanese		29	45
231	GM18969	F	Japanese		5	13
232	GM18972	F	Japanese		7	10
233	GM18973	F	Japanese		12	37
234	GM18975	F	Japanese		14	30
235	GM18976	F	Japanese		28	32
236	GM18978	F	Japanese		7	10
237	GM18980	F	Japanese		12	33
238	GM18981	F	Japanese		8	11
239	GM18987	F	Japanese		15	56
240	GM18991	F	Japanese		17	17
241	GM18992	F	Japanese		14	40
242	GM18997	F	Japanese		10	14
243	GM18998	F	Japanese		10	26
244	GM18999	F	Japanese		10	32
245	GM19003	F	Japanese		14	32
246	GM18524	M	Han Chinese		18	27
247	GM18558	M	Han Chinese		16	18
248	GM18561	M	Han Chinese		5	21
249	GM18562	M	Han Chinese		18	27
250	GM18563	M	Han Chinese		5	19
251	GM18572	M	Han Chinese		22	25
252	GM18603	M	Han Chinese		18	27
253	GM18605	M	Han Chinese		37	44
254	GM18608	M	Han Chinese		18	25
255	GM18609	M	Han Chinese		16	22
256	GM18611	M	Han Chinese		36	40
257	GM18612	M	Han Chinese		16	20
258	GM18620	M	Han Chinese		22	29
259	GM18621	M	Han Chinese		6	25
260	GM18622	M	Han Chinese		26	50
261	GM18623	M	Han Chinese		15	60
262	GM18624	M	Han Chinese		8	10
263	GM18632	M	Han Chinese		11	42
264	GM18633	M	Han Chinese		19	23
265	GM18635	M	Han Chinese		12	31
266	GM18636	M	Han Chinese		10	21
267	GM18637	M	Han Chinese		10	32
268	GM18940	M	Japanese		16	34
269	GM18943	M	Japanese		14	17
270	GM18944	M	Japanese		26	39
271	GM18945	M	Japanese		11	23
272	GM18948	M	Japanese		11	20
273	GM18952	M	Japanese		7	12
274	GM18953	M	Japanese		11	27
275	GM18959	M	Japanese		5	63
276	GM18960	M	Japanese		18	35
277	GM18961	M	Japanese		11	49
278	GM18965	M	Japanese		10	16
279	GM18966	M	Japanese		17	30
280	GM18967	M	Japanese		18	19
281	GM18970	M	Japanese		7	83
282	GM18971	M	Japanese		7	18
283	GM18974	M	Japanese		11	17
284	GM18990	M	Japanese		20	26
285	GM18994	M	Japanese		18	56
286	GM18995	M	Japanese		13	39
287	GM19000	M	Japanese		11	44
288	GM19005	M	Japanese		7	17
289	GM19007	M	Japanese		11	26
290	GM19012	M	Japanese		23	27
YRI panel
Lab ID	HapMap ID	Gender	Relative	Family	array (a)	array (b)	array (c)	Remarks
301	GM19239	M	FA	Y117	24	47
302	GM19240	F	CH	Y117	24	47
303	GM19238	F	MO	Y117	28	47
304	GM19192	M	FA	Y112	27	32
305	GM19194	M	CH	Y112	26	32
306	GM19193	F	MO	Y112	26	58
307	GM19098	M	FA	Y105	17	26
308	GM19100	F	CH	Y105	26	49
309	GM19099	F	MO	Y105	13	49
310	GM19130	M	FA	Y101	34	34
311	GM19132	F	CH	Y101	34	60
312	GM19131	F	MO	Y101	60	87
313	GM19128	M	FA	Y077	10	58
314	GM19129	F	CH	Y077	10	29
315	GM19127	F	MO	Y077	23	29
316	GM19144	M	FA	Y074	18	28
317	GM19145	M	CH	Y074	18	52
318	GM19143	F	MO	Y074	52	35
319	GM19153	M	FA	Y072	23	27
320	GM19154	M	CH	Y072	32	43
321	GM19152	F	MO	Y072	6	43
322	GM19141	M	FA	Y071	21	63
323	GM19142	M	CH	Y071	52	63
324	GM19140	F	MO	Y071	19	52
325	GM19119	M	FA	Y060	22	63
326	GM19120	M	CH	Y060	22	53
327	GM19116	F	MO	Y060	19	53
328	GM19223	M	FA	Y058	24	37
329	GM19221	F	CH	Y058	13	24
330	GM19222	F	MO	Y058	13	22
331	GM19160	M	FA	Y056	11	26
332	GM19161	M	CH	Y056	11	33
333	GM19159	F	MO	Y056	14	33
334	GM19207	M	FA	Y051	47	57
335	GM19208	M	CH	Y051	29	57
336	GM19206	F	MO	Y051	29	63
337	GM19210	M	FA	Y050	8	17
338	GM19211	M	CH	Y050	17	68
339	GM19209	F	MO	Y050	35	68
340	GM19203	M	FA	Y048	13	41
341	GM19205	M	CH	Y048	26	40	41	Mosaic [40(50%)+51(50%)]
342	GM19204	F	MO	Y048	26	58
343	GM19171	M	FA	Y047	25	38
344	GM19173	M	CH	Y047	26	38
345	GM19172	F	MO	Y047	21	26
346	GM19200	M	FA	Y045	7	39
347	GM19202	F	CH	Y045	7	23
348	GM19201	F	MO	Y045	6	23
349	GM19138	M	FA	Y043	19	52
350	GM19139	M	CH	Y043	52	52
351	GM19137	F	MO	Y043	52	25
352	GM19101	M	FA	Y042	13	27
353	GM19103	M	CH	Y042	13	17
354	GM19102	F	MO	Y042	7	17
355	GM19092	M	FA	Y040	34	62
356	GM19094	F	CH	Y040	34	34
357	GM19093	F	MO	Y040	34	38
358	GM18913	M	FA	Y028	14	29
359	GM18914	M	CH	Y028	24	29
360	GM18912	F	MO	Y028	24	35
361	GM18862	M	FA	Y024	20	44
362	GM18863	M	CH	Y024	20	105
363	GM18861	F	MO	Y024	17	105
364	GM18856	M	FA	Y023	25	44
365	GM18857	M	CH	Y023	17	25
366	GM18855	F	MO	Y023	17	32
367	GM18853	M	FA	Y018	23	33
368	GM18854	M	CH	Y018	23	32
369	GM18852	F	MO	Y018	28	32
370	GM18871	M	FA	Y017	43	57
371	GM18872	M	CH	Y017	10	43
372	GM18870	F	MO	Y017	10	35
373	GM18522	M	FA	Y016	20	35
374	GM18521	M	CH	Y016	12	35	37	Mosaic [35(50%)+37(50%)]
375	GM18523	F	MO	Y016	12	13
376	GM18516	M	FA	Y013	44	53
377	GM18515	M	CH	Y013	17	53
378	GM18517	F	MO	Y013	17	25
379	GM18859	M	FA	Y012	13	21
380	GM18860	M	CH	Y012	8	21
381	GM18858	F	MO	Y012	8	21
382	GM18507	M	FA	Y009	9	11
383	GM18506	M	CH	Y009	9	22
384	GM18508	F	MO	Y009	9	47
385	GM18504	M	FA	Y005	22	26
386	GM18503	M	CH	Y005	26	61
387	GM18505	F	MO	Y005	18	61
388	GM18501	M	FA	Y004	9	15
389	GM18500	M	CH	Y004	9	17
390	GM18502	F	MO	Y004	17	41
